# Supplementary material for: How the Intestinal Peptide Transporter PEPT-1 Contributes to an Obesity Phenotype in Caenorhabditits elegans
Source: PLoS One. 2009 Jul 21;4(7):e6279. doi: 10.1371/journal.pone.0006279 (PMC2708923; doi:10.1371/journal.pone.0006279)
Supplement: Table S1 — Regulated genes in pept-1. Table of all significant regulated gene transcripts in pept-1 when compared to wild type C. elegans. Results are from an Affymetrix microarray experiment. (0.50 MB XLS) [file pone.0006279.s001.xls]

## Sheet: Sheet2
Table S1
Significant regulated genes in pept-1
fold change expression when compared to wild type
Probe Set ID	Cosmid	Gene Symbol	Gene Title	pept-1 fold change
186519_at	F15E11.12	F15E11.12	F15E11.12	95.1961
178599_at	T22G5.7	spp-12	SaPosin-like Protein family	55.1902
175239_at	F15E11.15	F15E11.15	F15E11.15a	54.8463
176546_at	Y71G12B.28	Y71G12B.28	Y71G12B.28	39.1237
177131_s_at	F15E11.13 /// Y19D10B.7	F15E11.13 /// Y19D10B.7	Y19D10B.7 /// F15E11.13	34.9115
192509_at	ZK666.6	clec-60	C-type LECtin /// von Willebrand factor type A domain	33.423
183197_at	---	spp-21 /// spp-9	SaPosin-like Protein family	27.7656
186492_s_at	F15E11.1 /// F15E11.14	F15E11.1 /// F15E11.14	F15E11.14 /// F15E11.1	26.1765
184694_at	F17E9.11	lys-10	LYSozyme	25.8131
177612_s_at	F17B5.1	F17B5.1	F17B5.1a	25.701
178233_at	F49H6.5	F49H6.5	F49H6.5	21.3297
190427_s_at	C54F6.14	ftn-1	FerriTiN /// ferritin heavy chain	20.2245
189296_s_at	T02B5.3	T02B5.3	T02B5.3 /// carboxylesterase	18.6991
183287_at	Y4C6B.2	Y4C6B.2	Y4C6B.2a	18.5835
185454_s_at	F38A5.10 /// F38A5.12 /// F38A5.14 /// F38A5.5 /// F38A5.9	nspb-1 /// nspb-2 /// nspb-3 /// nspb-4 /// nspb-5	Nematode Specific Peptide family, group B /// nspb family	18.1255
172417_x_at	F38A5.12 /// F38A5.5	nspb-2 /// nspb-3	Nematode Specific Peptide family, group B /// nspb family	16.4854
172595_x_at	F38A5.12 /// F38A5.5	nspb-2 /// nspb-3	Nematode Specific Peptide family, group B /// nspb family	16.2644
180569_at	B0507.10	B0507.10	B0507.10	16.2023
188538_at	ZK1251.2	ins-7	INSulin related	14.9188
188078_at	F46B6.8	F46B6.8	F46B6.8 /// lipase	13.0839
179418_at	Y6E2A.4	Y6E2A.4	Y6E2A.4	11.8692
186801_s_at	F45D11.14 /// F45D11.15 /// F45D11.16	F45D11.14 /// F45D11.15 /// F45D11.16	F45D11.16 /// F45D11.14 /// F45D11.15	11.6278
189921_at	C05C10.4	C05C10.4	C05C10.4 /// acid phosphatase	11.4544
180721_at	C45G7.2	C45G7.2	C45G7.2	9.9763
173620_s_at	C03A7.11	ugt-51	UDP-GlucuronosylTransferase /// 7TM chemoreceptor, ugt family	9.87401
179758_at	K02D7.5	K02D7.5	K02D7.5	9.64589
179164_at	C06G8.1	C06G8.1	C06G8.1	9.51268
194066_s_at	ZK666.7	clec-61	C-type LECtin /// Lectin C-type domain short and long forms, von Willebrand factor type A domain	9.48347
172469_x_at	C01G12.6	nspb-10	Nematode Specific Peptide family, group B	9.17475
180883_at	Y42A5A.3	Y42A5A.3	Y42A5A.3	8.6614
179513_at	ZK550.2	ZK550.2	ZK550.2	8.56452
180946_at	C45G7.3	C45G7.3	C45G7.3	8.56
173688_s_at	T22B7.7	T22B7.7	T22B7.7	8.17141
189221_at	F28G4.1	cyp-37B1	CYtochrome P450 family /// cytochrome P450	8.00449
187390_at	C02F5.5	C02F5.5	C02F5.5	7.68219
193659_at	F47G4.3	gpdh-1	Glycerol-3-Phosphate DeHydrogenase /// NAD-dependent glycerol-3-phosphate dehydrogenase	7.46238
188015_at	T14F9.4	peb-1	Pharyngeal Enhancer Binding	7.23228
178435_at	C17H1.7	C17H1.7	C17H1.7	7.21201
185929_at	F45D11.1	F45D11.1	F45D11.1	7.13061
182200_at	C05C12.5	C05C12.5	C05C12.5	7.11938
188964_at	D1081.5	D1081.5	D1081.5 /// ankyrin motif	7.08024
173335_s_at	C24B9.9	dod-3	Downstream Of DAF-16 (regulated by DAF-16)	7.01544
179046_at	F46A9.1	F46A9.1	F46A9.1	6.77961
183341_at	T23G11.1	T23G11.1	T23G11.1	6.75519
184708_s_at	C43E11.5 /// C50F2.5	C43E11.5 /// C50F2.5	C50F2.5 /// C43E11.5	6.75286
181334_s_at	C27H5.4	C27H5.4	C27H5.4b	6.60648
177644_s_at	F58E6.5	F58E6.5	F58E6.5	6.5873
184160_at	C04F12.9	rnh-1.3	RNase H	6.42231
177671_at	K03D3.2	K03D3.2	K03D3.2	6.41872
181629_at	C31B8.4	C31B8.4	C31B8.4	6.3846
175212_at	Y54G2A.8	clec-82	C-type LECtin	6.34206
184095_at	F17E9.5	F17E9.5	F17E9.5	6.30634
184563_at	C10H11.7	C10H11.7	C10H11.7	6.24515
183367_at	M02D8.5	M02D8.5	M02D8.5	6.19639
177539_at	ZK858.2	ZK858.2	ZK858.2	6.09805
181259_at	B0218.6	clec-51	C-type LECtin /// 7TM chemoreceptor, clec family	6.08007
178799_at	F14D7.10 /// F14D7.7	F14D7.7	F14D7.7	6.07195
178128_at	F01D5.3	F01D5.3	F01D5.3	6.02554
173611_s_at	Y11D7A.11	col-120	COLlagen	6.0228
176763_at	C50E10.1	C50E10.1	C50E10.1	5.99113
186800_s_at	C33F10.11	C33F10.11	C33F10.11	5.98427
189457_at	B0213.15	cyp-34A9	CYtochrome P450 family	5.93966
181462_at	W03D8.8	W03D8.8	W03D8.8	5.93268
189762_at	K09H9.3	col-49	COLlagen /// cuticular collagen	5.87483
192112_s_at	C28H8.11	C28H8.11	C28H8.11c	5.81536
178909_at	T26H5.8	T26H5.8	T26H5.8	5.79157
183211_s_at	C04F12.7	C04F12.7	C04F12.7	5.69714
181473_s_at	C15C6.2	C15C6.2	C15C6.2b	5.64512
188276_s_at	C50B6.4 /// Y2H9A.3	col-161 /// col-162 /// collagen	C50B6.4 /// COLlagen	5.63776
185624_s_at	T28H11.7 /// ZC477.7	T28H11.7 /// ZC477.7	T28H11.7 /// ZC477.7	5.55962
192737_at	F49E11.10	F49E11.10	F49E11.10 /// testis-specific protein TPX-1 like	5.55474
178080_at	ZC168.6	ZC168.6	ZC168.6	5.52762
189482_s_at	C35B8.1	col-175	COLlagen /// Cuticle collagen	5.45918
186974_s_at	Y49F6B.10	col-71	COLlagen	5.42396
190541_at	C30G12.2	C30G12.2	C30G12.2 /// Alcohol dehydrogenase	5.38674
186337_at	F43C11.3	F43C11.3	F43C11.3	5.36053
183666_at	C52D10.13	col-138	COLlagen /// cuticular collagen	5.28581
188281_s_at	F38A3.1	col-81	F38A3.1 /// collagen	5.28561
189545_s_at	F41F3.4	col-139	COLlagen /// cuticle collagen	5.27027
188500_at	T15B7.4	col-142	T15B7.4 /// collagen	5.2623
188463_at	F22D6.10	col-60	F22D6.10 /// collagen	5.24594
187385_s_at	ZK757.3	tag-76	Temporarily Assigned Gene name	5.18643
172232_x_at	C40H5.1	nspa-9	Nematode Specific Peptide family/group A	5.18461
173704_s_at	W07B8.4	W07B8.4	W07B8.4 /// thiol protease	5.18385
188047_at	F08G2.6	ins-37	INSulin related	5.18239
185939_at	Y106G6A.4	Y106G6A.4	Y106G6A.4	5.1767
180997_at	C34D4.3	C34D4.3	C34D4.3	5.14414
183344_at	R09B5.5	pqn-54	Prion-like-(Q/N-rich)-domain-bearing protein	5.12727
182410_at	T10E9.4	T10E9.4	T10E9.4	5.0595
182286_at	F45E1.4	F45E1.4	F45E1.4	5.05222
174215_s_at	B0507.8	B0507.8	B0507.8	5.02839
177193_s_at	AC3.3 /// AC3.4	abu-1 /// pqn-2	Activated in Blocked Unfolded protein response /// Prion-like-(Q/N-rich)-domain-bearing protein	5.02447
189023_at	W02B12.1	W02B12.1	W02B12.1 /// phospholipase	5.0036
186746_at	ZK673.1	ZK673.1	ZK673.1	4.98999
186194_s_at	Y38E10A.4	clec-8	C-type LECtin	4.97954
184622_at	F26A1.10	nspd-9	Nematode Specific Peptide family, group D	4.97024
173060_s_at	C34D4.3	C34D4.3	C34D4.3	4.96262
177729_at	E01G4.6	E01G4.6	E01G4.6	4.95806
174540_s_at	F47B3.2 /// F47B3.7	F47B3.2 /// F47B3.7	F47B3.7 /// F47B3.2	4.94228
182575_at	C36C5.5	C36C5.5	C36C5.5	4.94112
178945_s_at	F53B6.4	F53B6.4	F53B6.4	4.94059
180727_at	F49F1.5	F49F1.5	F49F1.5	4.9211
190987_at	R13H4.3	R13H4.3	R13H4.3 /// histidine acid phosphatase	4.86505
187529_s_at	ZK1307.3 /// ZK1307.4	ZK1307.3 /// ZK1307.4	ZK1307.3 /// ZK1307.4	4.83804
177577_s_at	C04G2.8	C04G2.8	C04G2.8	4.83532
178439_s_at	F17C8.7 /// R07E5.15 /// T23F11.2	F17C8.7 /// R07E5.15 /// T23F11.2	R07E5.15 /// T23F11.2 /// F17C8.7	4.83262
189660_at	F59D6.3	F59D6.3	F59D6.3 /// aspartyl protease	4.80202
182378_s_at	Y43F8C.5	Y43F8C.5	Y43F8C.5	4.79032
191068_at	T05A10.3	T05A10.3	T05A10.3 /// Transthyretin-like family	4.77101
177024_at	C29E4.1	col-90	COLlagen /// Cuticle collagen	4.76661
178289_at	F55C5.1	F55C5.1	F55C5.1	4.76092
182675_at	Y4C6B.3	Y4C6B.3	Y4C6B.3	4.735
179499_s_at	C06H5.1 /// C06H5.2	C06H5.1 /// C06H5.2	C06H5.1 /// C06H5.2	4.73214
186430_at	B0207.11	B0207.11	B0207.11	4.71565
189250_at	ZC116.2	ZC116.2	ZC116.2 /// cytochrome c	4.70093
188337_at	Y57A10A.11	rol-1	ROLler: helically twisted, animals roll when moving	4.684
173767_s_at	C15A11.5 /// C15A11.6	col-62 /// col-7 /// collagen	C15A11.5 /// C15A11.6 /// collagen	4.67598
175175_at	F10E9.12	F10E9.12	F10E9.12	4.66166
193472_at	ZK524.1	spe-4	defective SPErmatogenesis /// integral membrane protein SPE-4	4.63784
172418_x_at	F47B3.4 /// F47B3.5	F47B3.4 /// F47B3.5	F47B3.4 /// F47B3.5	4.63243
182001_at	Y51B9A.5	Y51B9A.5	Y51B9A.5	4.62789
173840_s_at	H16D19.1 /// T07D10.4	clec-13 /// clec-15	C-type LECtin /// Lectin C-type domain short and long forms (2 domains), CUB domain	4.61588
181447_at	T07H3.3	math-38	MATH (meprin-associated Traf homology) domain containing	4.59095
182193_at	ZK484.5	ZK484.5	ZK484.5	4.56835
192144_s_at	ZK455.4	asm-2	Acid SphingoMyelinase /// sphingomyelin phosphodiesterase	4.56305
187552_s_at	C45G9.4 /// C45G9.9	C45G9.4 /// C45G9.9	C45G9.9 /// C45G9.4	4.56032
190795_s_at	F35C11.3 /// M05D6.1	F35C11.3 /// M05D6.1	F35C11.3 /// M05D6.1 /// serine/threonine kinase	4.54859
180786_at	K09C6.9	K09C6.9	K09C6.9	4.54354
181586_at	F42C5.3	F42C5.3	F42C5.3	4.53547
172815_x_at	K05F1.2	msp-142	Major Sperm Protein /// Major sperm protein (msp-142)	4.51785
190687_s_at	C39H7.1 /// Y38H8A.3	C39H7.1 /// Y38H8A.3	C39H7.1 /// Y38H8A.3 /// casein kinase /// serine/threonine kinase	4.49403
173919_s_at	C56A3.2	C56A3.2	C56A3.2 /// Transthyretin-like family	4.47707
179651_s_at	C06H5.1	C06H5.1	C06H5.1	4.46568
190565_at	C27D8.1	C27D8.1	C27D8.1 /// serine/threonine kinase	4.46327
190598_at	T14B4.4	tsp-10	TetraSPanin family	4.44081
180664_s_at	ZK180.6	ZK180.6	ZK180.6	4.43408
191850_s_at	K08C7.2	fmo-1	Flavin-containing MonoOxygenase family /// flavin-containing monoxygenase	4.43187
182902_at	F36A4.4	F36A4.4	F36A4.4	4.42589
191849_at	K08C7.2	fmo-1	Flavin-containing MonoOxygenase family /// flavin-containing monoxygenase	4.42456
172200_x_at	C28D4.5	C28D4.5	C28D4.5	4.40989
192674_s_at	B0491.2	sqt-1	SQuaT /// cuticle collagen SQT-1	4.40672
180562_at	B0218.8	clec-52	C-type LECtin /// 7TM chemoreceptor, clec family	4.39922
177663_at	F35H8.4	F35H8.4	F35H8.4	4.38015
192992_at	Y51A2D.13	Y51A2D.13	Y51A2D.13a	4.37368
179783_at	C50D2.3	C50D2.3	C50D2.3	4.36676
181736_s_at	K05F1.9	K05F1.9	K05F1.9	4.36278
177836_s_at	R10E9.2	R10E9.2	R10E9.2	4.34757
193734_at	C15H7.3	C15H7.3	C15H7.3 /// Protein tyrosine phosphatase (non-receptor class)	4.34708
184740_at	C33F10.1	C33F10.1	C33F10.1	4.33118
190671_at	C36B1.10	gska-3	Glycogen Synthase Kinase Alpha subunit /// serine/threonine kinase	4.32843
184883_s_at	F49C12.15	F49C12.15	F49C12.15	4.32401
193623_at	F21F3.3	F21F3.3	F21F3.3 /// protein-S isoprenylsysteine O-methyltransferase	4.30491
193750_at	C25G4.6	C25G4.6	C25G4.6 /// PDZ domain (Also known as DHR or GLGF). (2 domains)	4.28558
183455_at	F26B1.1	F26B1.1	F26B1.1	4.27592
190608_s_at	C09D4.3	C09D4.3	C09D4.3 /// SER/THR protein kinase	4.2728
184840_at	Y46G5A.20	Y46G5A.20	Y46G5A.20	4.26758
180297_at	C06A8.6	C06A8.6	C06A8.6	4.26268
187286_at	F07F6.1	F07F6.1	F07F6.1	4.24501
192664_s_at	F52H3.6 /// ZK938.1	F52H3.6 /// ZK938.1	F52H3.6 /// ZK938.1 /// serine/threonine protein phosphatase /// serine/threonine specific protein phosphatase	4.24353
185420_at	C24D10.2	C24D10.2	C24D10.2	4.23402
191434_at	T25B9.7	T25B9.7	T25B9.7 /// UDP-glucuronosyltransferase	4.2315
182579_at	C08E3.7	C08E3.7	C08E3.7	4.2296
192134_at	T05A10.4	T05A10.4	T05A10.4 /// SCP-like extracellular Proteins	4.22743
178243_s_at	F32B6.4	F32B6.4	F32B6.4	4.21336
173230_s_at	Y46G5A.30	snf-5	Sodium:Neurotransmitter symporter Family	4.20874
190686_at	Y38H8A.3	Y38H8A.3	Y38H8A.3 /// serine/threonine kinase	4.19975
172265_x_at	C47A4.5	C47A4.5	C47A4.5	4.19918
180754_at	C31H1.5	C31H1.5	C31H1.5	4.18736
185257_at	Y75B8A.23	Y75B8A.23	Y75B8A.23	4.18586
189968_s_at	F54C9.4	col-38	F54C9.4 /// collagen	4.17966
183108_at	C12D5.9	C12D5.9	C12D5.9	4.14845
191006_s_at	W02B12.12	W02B12.12	W02B12.12b	4.12393
177160_at	Y38C1AA.7	Y38C1AA.7	Y38C1AA.7	4.12136
192175_at	C27D6.3	C27D6.3	C27D6.3 /// MST101-2 protein (Fruit Fly)	4.11905
182520_s_at	R09E10.6	R09E10.6	R09E10.6	4.11867
192502_at	F09F3.9	cpt-5	Carnitine Palmitoyl Transferase /// carnitine palmitoyltransferase like	4.11449
172477_x_at	K01D12.15 /// K01D12.7	K01D12.7	K01D12.7	4.11024
188475_at	C44C10.1	col-180	C44C10.1 /// collagen	4.10639
192628_at	F11A5.10	glc-1	Glutamate-gated ChLoride channel /// ligand-gated ion channel	4.10223
188366_s_at	F54D1.2 /// F54D1.3	col-126 /// col-127 /// collagen	F54D1.2 /// F54D1.3 /// collagen	4.10204
184031_at	F36A4.2	F36A4.2	F36A4.2	4.09712
186649_s_at	F36H12.11 /// R13H9.1	F36H12.11 /// R13H9.1	R13H9.1 /// F36H12.11	4.08581
188824_at	ZK1251.1	ZK1251.1	ZK1251.1 /// histone H2A	4.08211
172798_x_at	ZK546.3	ZK546.3	ZK546.3 /// Major sperm protein	4.07413
174152_s_at	C09G5.6	bli-1	C09G5.6 /// collagen	4.06159
176895_s_at	C46H11.4	lfe-2	Let-23 Fertility effector/regulator	4.04105
172887_x_at	ZK1248.6	msp-64	Major Sperm Protein	4.03602
186107_s_at	F36H12.9 /// R13H9.6	F36H12.9 /// R13H9.6	R13H9.6 /// F36H12.9	4.03185
172904_x_at	K05F1.7	msp-63	Major Sperm Protein	4.02479
189975_at	F08H9.5	F08H9.5	F08H9.5 /// C-type lectin domain	4.02067
188106_at	T01C3.4	T01C3.4	T01C3.4 /// lipase	4.01245
179134_s_at	B0491.3	B0491.3	B0491.3	4.01107
181130_s_at	T16A9.5 /// Y69E1A.1	T16A9.5 /// Y69E1A.1	Y69E1A.1 /// T16A9.5	4.00796
172630_x_at	C35D10.11	C35D10.11	C35D10.11	4.00602
174522_at	F56D6.13	F56D6.13	F56D6.13	4.00563
185480_s_at	F36H12.8 /// R13H9.5	F36H12.8 /// R13H9.5	R13H9.5 /// F36H12.8	4.00219
172555_x_at	K01D12.15 /// K01D12.7	K01D12.15	K01D12.15	4.00104
172229_x_at	T16A9.5	T16A9.5	T16A9.5	3.99698
179482_at	F07A5.2	F07A5.2	F07A5.2	3.99662
191808_s_at	ZK354.8	ZK354.8	ZK354.8 /// protein phosphatase	3.99508
171811_s_at	K01D12.15 /// K01D12.7	K01D12.15 /// K01D12.7	K01D12.15 /// K01D12.7	3.99145
190360_s_at	F27C1.8	dpy-5	DumPY : shorter than wild-type /// cuticular collagen	3.98008
177187_at	Y46C8AR.1	clec-76	C-type LECtin	3.96708
176419_at	Y71G12B.27	Y71G12B.27	Y71G12B.27	3.95771
172297_x_at	T23F11.2	T23F11.2	T23F11.2	3.95211
186475_at	Y106G6G.4	Y106G6G.4	Y106G6G.4	3.94837
181008_at	C15C6.2	C15C6.2	C15C6.2b	3.94444
171896_x_at	F44D12.3 /// F44D12.5 /// F44D12.7	F44D12.3 /// F44D12.5 /// F44D12.7	F44D12.3 /// F44D12.7 /// F44D12.5	3.9278
173632_s_at	M18.1	col-129	M18.1 /// collagen	3.9242
193047_at	F40F9.3	F40F9.3	F40F9.3 /// PDZ domain (Also known as DHR or GLGF).	3.92241
190737_at	F09C12.8	F09C12.8	F09C12.8	3.91122
172327_x_at	F44D12.3 /// F44D12.7	F44D12.3 /// F44D12.7	F44D12.3 /// F44D12.7	3.90728
179498_at	C06H5.2	C06H5.2	C06H5.2	3.89862
183734_at	F27C1.1	F27C1.1	F27C1.1	3.89676
186021_s_at	W03D8.10 /// W03D8.9	W03D8.10 /// W03D8.9	W03D8.9 /// W03D8.10	3.89575
187924_s_at	F32B6.5	sss-1	Sperm-Specific family, class S	3.89347
186453_at	ZK1248.5	ZK1248.5	ZK1248.5	3.89104
181933_at	T27A3.5	T27A3.5	T27A3.5	3.88807
190093_at	W05G11.3	col-88	COLlagen /// cuticular collagen	3.88563
187960_at	K07F5.11	ssq-1	Sperm-Specific family, class Q	3.88527
190525_s_at	K03H1.1	gln-2	GLutamiNe synthetase (glutamate-ammonia ligase) /// Glutamine synthetase	3.88442
179564_at	T22B3.3	T22B3.3	T22B3.3	3.88095
190699_at	C36H8.1	C36H8.1	C36H8.1 /// major sperm protein like	3.87895
189802_s_at	R11F4.1	R11F4.1	R11F4.1 /// Glycerol kinase	3.87743
186652_at	ZK512.8	ZK512.8	ZK512.8	3.87002
176451_at	Y37E11AR.2	Y37E11AR.2	Y37E11AR.2	3.8683
176461_s_at	Y59H11AM.2 /// Y59H11AM.3	Y59H11AM.2 /// Y59H11AM.3	Y59H11AM.3 /// Y59H11AM.2	3.86395
187044_at	K04H4.5	K04H4.5	K04H4.5	3.85311
190584_at	C09G5.4	col-39	C09G5.4 /// collagen	3.84769
191579_at	C43F9.6	C43F9.6	C43F9.6 /// Sodium and potassium ATPases	3.84303
179531_at	R10E4.7	R10E4.7	R10E4.7	3.83962
191759_at	K08C7.5	fmo-2	Flavin-containing MonoOxygenase family /// flavin-containing monoxygenase	3.82286
182363_at	C43G2.3	C43G2.3	C43G2.3	3.81248
186105_s_at	C10G11.9 /// T27A3.4	C10G11.9 /// T27A3.4	T27A3.4 /// C10G11.9	3.80537
186093_at	Y25C1A.1	Y25C1A.1	Y25C1A.1	3.79327
172304_x_at	C32E8.4	C32E8.4	C32E8.4	3.79129
184870_s_at	Y57G11A.2	Y57G11A.2	Y57G11A.2	3.79027
190473_at	R90.2	R90.2	R90.2 /// Transthyretin-like family	3.78753
193914_at	M05D6.7	gbh-2	Gamma Butyrobetaine Hydroxylase /// gamma-butyrobetaine,2-oxoglutarate dioxygenase	3.7718
172380_x_at	F47B3.2 /// F47B3.7	F47B3.2 /// F47B3.7	F47B3.7 /// F47B3.2	3.77062
179356_at	F08H9.2	F08H9.2	F08H9.2	3.76306
175839_s_at	C46H11.4	lfe-2	Let-23 Fertility effector/regulator	3.75997
187377_at	F37A4.5	F37A4.5	F37A4.5	3.75931
180427_at	ZC395.5	ZC395.5	ZC395.5	3.74695
172333_x_at	F44D12.5	F44D12.5	F44D12.5	3.73594
181827_at	F45E1.3	F45E1.3	F45E1.3	3.73325
192931_at	C01G12.8	C01G12.8	C01G12.8 /// sodium/potasssium transporting ATPase	3.72957
191865_s_at	F35C11.2 /// M05D6.3	F35C11.2	M05D6.3 /// F35C11.2 /// protein-tyrosine phosphatase /// protein-tyrosine-phosphatase	3.71875
189054_at	C39H7.1	C39H7.1	C39H7.1 /// casein kinase	3.71342
186760_at	Y51H7C.13	Y51H7C.13	Y51H7C.13	3.70933
189942_at	T08B6.9	T08B6.9	T08B6.9	3.70559
191057_s_at	ZC455.4	ZC455.4	ZC455.4 /// UDP-glucuronysltransferase	3.69935
190592_at	C04G2.2	C04G2.2	C04G2.2 /// serine/threonine kinase	3.69414
191005_at	W02B12.12	W02B12.12	W02B12.12b	3.69046
172237_x_at	R08A2.3	R08A2.3	R08A2.3	3.68551
177777_at	C04G2.9	C04G2.9	C04G2.9	3.68453
186672_at	T23G5.6	T23G5.6	T23G5.6	3.6819
172476_x_at	R07E5.15	R07E5.15	R07E5.15	3.67398
192059_at	Y51A2D.4	Y51A2D.4	Y51A2D.4 /// Sugar (and other) transporters	3.67257
189092_s_at	C10C5.4	C10C5.4	C10C5.4 /// aminoacylase-1	3.67121
183815_at	F21E9.3	F21E9.3	F21E9.3	3.66341
179751_at	T08B6.4	T08B6.4	T08B6.4	3.65426
179557_at	C26E1.2	C26E1.2	C26E1.2	3.64868
172288_x_at	B0379.7	B0379.7	B0379.7	3.64855
177874_s_at	F32B6.5 /// T13F2.9	sss-1 /// T13F2.9	T13F2.9 /// Sperm-Specific family, class S	3.63726
189939_at	Y57G11C.23	Y57G11C.23	Y57G11C.23 /// transport protein	3.63241
188050_at	F47B8.11	sss-2	Sperm-Specific family, class S	3.62352
181116_at	F36A2.10	F36A2.10	F36A2.10	3.61889
188203_at	T27A3.3	ssp-16	Sperm-Specific family, class P	3.60964
187534_s_at	Y37E11B.10	Y37E11B.10	Y37E11B.10a	3.60711
177447_s_at	F32H2.7	F32H2.7	F32H2.7	3.60205
172704_x_at	E03H12.10 /// T28H11.6	ssp-11 /// ssp-9	Sperm-Specific family, class P	3.60172
192031_at	C53D6.10	C53D6.10	C53D6.10	3.59733
177957_at	C52E4.7	C52E4.7	C52E4.7	3.59171
183062_at	F16B4.4	F16B4.4	F16B4.4	3.59119
181331_s_at	K09C6.7 /// K09C6.8	K09C6.7 /// K09C6.8	K09C6.7 /// K09C6.8	3.58831
190091_at	C01B12.1 /// C01B12.8	sqt-2	SQuaT /// cuticular collagen	3.5858
172885_x_at	C34F11.4	msp-50	Major Sperm Protein	3.58342
180501_s_at	F44D12.4	F44D12.4	F44D12.4	3.58134
190607_at	C09D4.3	C09D4.3	C09D4.3 /// SER/THR protein kinase	3.5776
188028_at	T18H9.1	grd-6	GRounDhog (hedgehog-like family)	3.56572
172719_x_at	ZK1225.6	ssp-31	Sperm-Specific family, class P	3.56551
172486_x_at	T23B7.1	nspd-4	Nematode Specific Peptide family, group D	3.56399
179892_at	K06A5.2	K06A5.2	K06A5.2	3.56128
172546_x_at	F11G11.8 /// T23B7.1	nspd-4 /// nspd-5	Nematode Specific Peptide family, group D	3.55929
185087_s_at	F47C12.4 /// Y46C8AL.1	clec-73 /// clec-79	C-type LECtin	3.55623
184202_at	C35D10.2	C35D10.2	C35D10.2	3.5449
180415_s_at	B0379.7	B0379.7	B0379.7	3.54077
190348_at	C09G5.6	bli-1	C09G5.6 /// collagen	3.53846
182772_at	F48G7.2	F48G7.2	F48G7.2	3.52773
187992_at	F47H4.10	skr-5	SKp1 Related (ubiquitin ligase complex component)	3.50904
181947_s_at	C03H5.1	clec-10	C-type LECtin /// 7TM chemoreceptor, clec family	3.50262
174029_at	T14F9.4	peb-1	Pharyngeal Enhancer Binding	3.50251
179452_at	Y6E2A.4	Y6E2A.4	Y6E2A.4	3.50248
186491_at	ZK945.7	ZK945.7	ZK945.7	3.50079
179276_s_at	C18D4.8 /// F31E9.1	C18D4.8 /// F31E9.1	C18D4.8 /// F31E9.1	3.4969
178299_at	K02C4.5	K02C4.5	K02C4.5	3.49598
172669_x_at	K07F5.9	ssp-10	Sperm-Specific family, class P /// major sperm protein	3.49224
189394_at	K07C6.5	cyp-35A5	CYtochrome P450 family /// cytochrome P450	3.4843
192569_at	F08B4.2	cdh-5	CaDHerin family	3.47411
181552_at	T22B7.3	T22B7.3	T22B7.3	3.46954
188183_at	T08G11.2	T08G11.2	T08G11.2	3.46718
178108_at	T27E7.1	T27E7.1	T27E7.1	3.45526
178691_at	K07A1.4	K07A1.4	K07A1.4	3.44833
172377_x_at	D2062.6	D2062.6	D2062.6	3.44303
179316_at	F58H1.6	F58H1.6	F58H1.6	3.44296
179347_at	C12D8.9	C12D8.9	C12D8.9	3.43334
176154_at	F42A9.7	F42A9.7	F42A9.7	3.43072
172724_x_at	R05F9.8	msp-33	Major Sperm Protein	3.43014
172896_x_at	C34F11.6	msp-49	Major Sperm Protein	3.42377
172734_x_at	ZK1248.4	ZK1248.4	ZK1248.4 /// Major sperm protein	3.41381
189958_at	F21A9.2	F21A9.2	F21A9.2 /// zinc finger protein	3.41183
183237_s_at	ZK180.5	ZK180.5	ZK180.5b	3.40202
172537_x_at	Y45F10B.3	Y45F10B.3	Y45F10B.3	3.39707
185574_at	Y46H3B.2	Y46H3B.2	Y46H3B.2	3.39601
192280_s_at	F08G2.1 /// ZK131.5 /// ZK131.9	his-11 /// his-15 /// his-44	HIStone /// histone H2B /// Core histones H2A, H2B, H3 and H4	3.39115
188312_at	F57B7.3	col-156	F57B7.3 /// collagen	3.39061
177032_at	F09G8.6	col-91	COLlagen /// Cuticle collagen	3.38872
193268_at	Y1A5A.1	Y1A5A.1	Y1A5A.1 /// LIM domain containing proteins (2 domains)	3.38354
186185_s_at	W09D6.4 /// Y47D3A.13	W09D6.4 /// Y47D3A.13	W09D6.4 /// Y47D3A.13	3.37918
177607_s_at	F22B5.5	F22B5.5	F22B5.5	3.37392
177353_s_at	M199.4	M199.4	M199.4	3.36645
187964_at	F54F3.3	F54F3.3	F54F3.3 /// lipase	3.36593
178164_at	F21H7.5	F21H7.5	F21H7.5	3.36371
186504_s_at	C14C11.1 /// ZC317.6	C14C11.1 /// ZC317.6	C14C11.1 /// ZC317.6	3.36047
186539_s_at	Y59E9AL.2 /// Y59E9AL.3	Y59E9AL.2 /// Y59E9AL.3	Y59E9AL.3 /// Y59E9AL.2	3.36035
176691_at	C45B2.1	C45B2.1	C45B2.1	3.35436
180281_s_at	B0244.9	B0244.9	B0244.9	3.35221
182319_s_at	T21G5.4	T21G5.4	T21G5.4	3.34623
183820_at	F32B5.4	F32B5.4	F32B5.4	3.3454
179988_s_at	F42G4.6 /// Y81G3A.1	F42G4.6 /// Y81G3A.1	F42G4.6 /// Y81G3A.1	3.34391
180332_at	Y51H4A.9	col-137	COLlagen	3.34097
177910_at	C54G4.3	C54G4.3	C54G4.3	3.32911
190621_s_at	ZK596.2	ZK596.2	ZK596.2 /// serine/threonine kinase	3.31212
180453_at	F53A9.1	F53A9.1	F53A9.1	3.30984
189953_at	T11F9.3	nas-20	Nematode AStacin protease /// zinc metalloprotease	3.30939
191053_at	ZC455.5	ZC455.5	ZC455.5a	3.29247
172836_x_at	ZK1248.17	ZK1248.17	ZK1248.17 /// major sperm protein	3.28961
178447_s_at	K08C9.2	K08C9.2	K08C9.2	3.28643
191913_s_at	C17H12.3	C17H12.3	C17H12.3 /// protein-tyrosine phosphatase	3.28388
181091_at	Y69E1A.2	Y69E1A.2	Y69E1A.2	3.2752
194240_x_at	Y46G5A.30	snf-5	Sodium:Neurotransmitter symporter Family	3.27509
182320_at	F18G5.2	pes-8	Patterned Expression Site	3.27138
172381_x_at	ZK484.8	nspd-1	Nematode Specific Peptide family, group D	3.26296
179893_s_at	K06A5.2	K06A5.2	K06A5.2	3.26145
173480_s_at	Y5H2B.5	cyp-32B1	CYtochrome P450 family	3.26087
176714_at	R13D7.2	R13D7.2	R13D7.2	3.25973
182330_s_at	Y37A1A.2	Y37A1A.2	Y37A1A.2	3.25349
172933_x_at	W09C3.6	gsp-3	yeast Glc Seven-like Phosphatases /// serine/threonine protein phosphatase PP1	3.25267
186931_at	C17H12.12	C17H12.12	C17H12.12	3.24817
178149_s_at	T07C4.4	spp-1	SaPosin-like Protein family	3.24671
181946_at	C03H5.1	clec-10	C-type LECtin /// 7TM chemoreceptor, clec family	3.24322
183921_at	F26F4.2	F26F4.2	F26F4.2	3.24251
188391_at	F59E12.12	bli-2	BLIstered cuticle	3.24035
177319_s_at	M70.1	M70.1	M70.1	3.2385
184821_s_at	E03H12.7	E03H12.7	E03H12.7	3.23535
186745_s_at	Y38E10A.17	Y38E10A.17	Y38E10A.17	3.23458
181760_s_at	F32A11.3	F32A11.3	F32A11.3	3.23201
188806_at	C05D12.2	C05D12.2	C05D12.2 /// EGF domains	3.22309
186571_at	Y106G6H.13	Y106G6H.13	Y106G6H.13	3.21795
190446_s_at	C31H2.2	dpy-8	DumPY : shorter than wild-type /// collagen alpha (weak)	3.21642
190166_at	T01B11.4	tag-316	Temporarily Assigned Gene name /// ADP/ATP translocase	3.21619
172399_x_at	T23B3.5	T23B3.5	T23B3.5	3.21588
186886_s_at	Y18D10A.23	Y18D10A.23	Y18D10A.23	3.21185
172880_x_at	C55C3.4	C55C3.4	C55C3.4 /// tyrosine-protein kinase	3.21002
193457_s_at	F52H3.6	F52H3.6	F52H3.6 /// serine/threonine specific protein phosphatase	3.20709
175873_at	Y34F4.1	Y34F4.1	Y34F4.1	3.19943
192663_at	ZK938.1	ZK938.1	ZK938.1 /// serine/threonine protein phosphatase	3.19933
188116_at	F57H12.3	ora-1	Onchocerca Related Antigen family	3.19397
172882_x_at	F26G1.7	msp-3	Major Sperm Protein	3.18761
186263_at	F43C11.7	F43C11.7	F43C11.7	3.18449
186419_at	T09E11.11	T09E11.11	T09E11.11	3.17931
193317_at	Y43C5B.3	Y43C5B.3	Y43C5B.3 /// Mitochondrial carrier proteins (2 domains)	3.17752
172935_x_at	T03F1.5	gsp-4	yeast Glc Seven-like Phosphatases /// serine/threonine protein phosphatase PP1	3.16499
177500_at	C04G2.5	C04G2.5	C04G2.5	3.16366
172245_x_at	K07F5.5	nspd-2	Nematode Specific Peptide family, group D	3.16346
193535_s_at	C02F12.4	tag-52	Temporarily Assigned Gene name /// guanine-nucleotide releasing factor of the CDC24 family	3.15088
179275_at	F31E9.1	F31E9.1	F31E9.1	3.1451
193496_s_at	F10F2.2	F10F2.2	F10F2.2 /// Phosphoribosylformylglycinamidine synthase	3.13814
180985_s_at	F46G10.2	F46G10.2	F46G10.2	3.13514
187962_at	K02E2.4	ins-35	INSulin related	3.13085
186275_s_at	Y47D3A.10	tbx-34	T BoX family	3.12603
172569_x_at	C24D10.7 /// C24D10.8	nspd-3	Nematode Specific Peptide family, group D	3.12108
190702_at	K01H12.2	K01H12.2	K01H12.2 /// ADP/ATP carrier protein	3.11781
192740_at	F09A5.1	F09A5.1	F09A5.1 /// tetracycline resistance like protein	3.11631
182838_s_at	T05E12.3	T05E12.3	T05E12.3	3.11596
177451_at	ZC373.6	dao-4	Dauer or Aging adult Overexpression	3.11237
191788_at	T27D12.1	T27D12.1	T27D12.1 /// sodium/phosphate transporter	3.10005
188487_s_at	T08G5.10	mtl-2	MeTaLlothionein	3.09615
185158_s_at	C33C12.4	C33C12.4	C33C12.4	3.09468
172234_x_at	C41G7.6	C41G7.6	C41G7.6	3.09444
172527_x_at	C24D10.7 /// C24D10.8	nspd-3	Nematode Specific Peptide family, group D	3.09386
191502_at	ZC443.5	ZC443.5	ZC443.5 /// UDP-glucuronosyltransferase	3.08772
190377_s_at	E04F6.7	dhs-7	DeHydrogenases, Short chain /// Ribitol dehydrogenase	3.08496
176349_s_at	T24E12.5	T24E12.5	T24E12.5	3.07868
184685_s_at	C48E7.7 /// T08B2.12	C48E7.7 /// T08B2.12	T08B2.12 /// C48E7.7	3.07014
189993_at	F08H9.8	clec-54	C-type LECtin /// C-type lectin domain	3.06118
185437_at	C16A11.7	C16A11.7	C16A11.7	3.05756
186349_at	Y51H7C.1	Y51H7C.1	Y51H7C.1	3.05752
187579_at	F37A4.4	F37A4.4	F37A4.4	3.04177
178740_at	T22C1.9	T22C1.9	T22C1.9	3.03692
187654_s_at	F11G11.9	F11G11.9	F11G11.9	3.02114
192682_at	T01B7.7	rol-6	ROLler: helically twisted, animals roll when moving /// cuticle collagen ROL-6	3.02061
184507_at	C34F11.2	C34F11.2	C34F11.2	3.01942
177370_s_at	Y6G8.2	Y6G8.2	Y6G8.2	3.01226
180945_s_at	F49C12.7	F49C12.7	F49C12.7b	3.01142
177903_s_at	F09B9.1	F09B9.1	F09B9.1	3.00651
177275_at	M60.7	M60.7	M60.7	3.00452
191857_s_at	T05A10.5	T05A10.5	T05A10.5 /// testes-specific protein like	3.00281
183742_at	F40H6.1	F40H6.1	F40H6.1	3.00246
172606_x_at	Y59E9AL.6	Y59E9AL.6	Y59E9AL.6	2.99763
186295_at	F36H12.3	F36H12.3	F36H12.3	2.99467
176471_at	Y47D7A.13	Y47D7A.13	Y47D7A.13	2.98811
185498_at	Y106G6D.6	Y106G6D.6	Y106G6D.6	2.98699
171769_x_at	F23F12.12	F23F12.12	F23F12.12	2.98206
190966_at	C11E4.2	C11E4.2	C11E4.2 /// glutathione peroxidase	2.97936
173996_at	C17C3.12 /// C17C3.18	acdh-2 /// ins-13	Acyl CoA DeHydrogenase /// INSulin related /// 7TM chemoreceptor, ins family	2.97934
193212_s_at	C33F10.12 /// T05F1.8	C33F10.12 /// T05F1.8	T05F1.8 /// C33F10.12 /// mitochondrial phosphate carrier protein /// mitochondrial phosphate carrier protei	2.97893
186832_at	F27E5.1	F27E5.1	F27E5.1	2.97824
180730_at	F31E8.5	F31E8.5	F31E8.5	2.97407
184344_s_at	Y57G7A.6	Y57G7A.6	Y57G7A.6	2.96087
172900_x_at	ZK546.6	msp-152	Major Sperm Protein	2.95638
190848_at	B0280.17	B0280.17	B0280.17	2.95177
177962_at	K04G2.4	K04G2.4	K04G2.4	2.95063
181711_at	ZK546.4	ZK546.4	ZK546.4	2.93878
172811_x_at	C35E7.10	C35E7.10	C35E7.10a	2.93743
172621_x_at	Y46G5A.22	Y46G5A.22	Y46G5A.22b	2.93099
183913_s_at	T10E9.3	T10E9.3	T10E9.3	2.9294
180715_at	Y48B6A.5	Y48B6A.5	Y48B6A.5	2.92781
190340_s_at	ZK678.5	wrt-4	WaRThog (hedgehog-like family) /// Hint module	2.92386
172431_x_at	H12D21.1 /// H12D21.12 /// H12D21.13 /// W06A7.5 /// ZC412.6 /// ZC412.7	nspa-1 /// nspa-2 /// nspa-3 /// nspa-4 /// nspa-5 /// nspa-8	Nematode Specific Peptide family/group A	2.91987
192919_s_at	F11A6.1	kpc-1	Kex-2 Proprotein Convertase family	2.91926
182444_at	F18G5.6	F18G5.6	F18G5.6	2.91902
185593_at	H23N18.5	H23N18.5	H23N18.5	2.91644
178759_at	F59C6.6	nlp-4	Neuropeptide-Like Protein	2.91563
182433_s_at	C25D7.12 /// C25D7.2	C25D7.12 /// C25D7.2	C25D7.12 /// C25D7.2	2.89843
181737_at	F41G3.4	fis-1	S. cerevisiae FIS1-related	2.88973
174878_at	T19D2.1	T19D2.1	T19D2.1	2.88587
178547_at	R148.7	R148.7	R148.7	2.88319
180616_at	T22B7.3	T22B7.3	T22B7.3	2.88305
179453_s_at	C01G10.14 /// C25D7.1	C01G10.14 /// C25D7.1	C25D7.1 /// C01G10.14	2.86885
172834_x_at	C33F10.9	msp-40	Major Sperm Protein	2.86651
172889_x_at	F58A6.8	msp-45	Major Sperm Protein	2.86145
186273_at	R07C12.1	R07C12.1	R07C12.1	2.86087
178262_at	F01D5.5	F01D5.5	F01D5.5	2.85931
178104_at	W06D4.2	W06D4.2	W06D4.2	2.85795
192691_s_at	R11D1.11	dhs-21	DeHydrogenases, Short chain /// Mouse adipocyte P27 protein like	2.84565
178735_at	C27D8.2	C27D8.2	C27D8.2	2.84539
172506_x_at	E03H12.5	E03H12.5	E03H12.5	2.84361
189217_at	F41G3.5	F41G3.5	F41G3.5 /// protein kinase	2.83597
189109_s_at	C34B2.3 /// F33D11.7	C34B2.3 /// F33D11.7	C34B2.3 /// F33D11.7 /// protein kinase	2.83131
182663_at	F57F4.1	F57F4.1	F57F4.1	2.82586
193583_at	ZK520.5	cyn-2	CYclophyliN /// Peptidyl-prolyl cis-trans isomerases	2.82385
190627_at	K05F1.3	K05F1.3	K05F1.3 /// Acyl-coA dehydrogenase	2.82362
172254_x_at	Y43C5A.1	nspd-7	Nematode Specific Peptide family, group D	2.82285
187358_at	F07F6.5	F07F6.5	F07F6.5	2.81232
185583_at	H06H21.8	H06H21.8	H06H21.8a	2.80935
191213_at	F35B12.6	tag-290	Temporarily Assigned Gene name /// serine protease inhibitor	2.79587
187484_at	B0252.5	B0252.5	B0252.5	2.79564
185910_at	cTel54X.1	fbxa-6	F-box A protein	2.79231
194216_x_at	C50E10.1	C50E10.1	C50E10.1	2.78886
172743_x_at	F58A6.9	F58A6.9	F58A6.9 /// major sperm protein	2.78112
189099_at	M195.1	col-77	COLlagen /// cuticle collagen	2.77986
174221_at	M04G12.1	tag-260	Temporarily Assigned Gene name	2.77812
181431_at	B0507.3	B0507.3	B0507.3a	2.7751
182439_at	Y17D7B.4	Y17D7B.4	Y17D7B.4	2.77489
184320_at	C14F11.4	C14F11.4	C14F11.4a	2.77039
172687_x_at	F09C12.7	msp-74	Major Sperm Protein	2.76058
182692_at	C42C1.9	C42C1.9	C42C1.9	2.75982
193768_at	C45E1.1	nhr-64	Nuclear Hormone Receptor family	2.75788
180650_at	C52B9.3	C52B9.3	C52B9.3a	2.7521
176798_s_at	C03B1.13	C03B1.13	C03B1.13	2.75197
181667_s_at	F58A6.5	F58A6.5	F58A6.5	2.74901
182081_s_at	E01A2.8 /// K05F6.11	E01A2.8 /// K05F6.11	E01A2.8 /// K05F6.11	2.74681
190111_s_at	H22K11.2	H22K11.2	H22K11.2 /// glycosyl hydrolases	2.73659
190764_at	T05C12.1	T05C12.1	T05C12.1 /// serine/threonine kinase	2.73633
173650_s_at	ZK265.2	col-63	ZK265.2 /// collagen	2.73444
182278_s_at	M01D1.2	math-34	MATH (meprin-associated Traf homology) domain containing	2.73321
182277_at	M01D1.2	math-34	MATH (meprin-associated Traf homology) domain containing	2.72273
189700_at	C15B12.1	C15B12.1	C15B12.1 /// sarcosine oxidase	2.72032
187097_at	Y57A10A.14	Y57A10A.14	Y57A10A.14	2.71821
177543_s_at	F13A7.1	F13A7.1	F13A7.1	2.71563
186153_s_at	T27A10.7	cgr-1	CRAL/TRIO and GOLD domain suppressor of activated Ras	2.71503
194016_at	T04B2.2	frk-1	Fer oncogene Related Kinase /// Src homology domain 2, tyrosine-protein kinase (FES/FPS subfamily)	2.71321
192614_at	C09G9.4	tag-19	Temporarily Assigned Gene name /// aromatic-L-amino-acid decarboxylase	2.71265
179391_at	ZK265.3	ZK265.3	ZK265.3	2.71104
188227_at	T28H11.5	ssq-2	Sperm-Specific family, class Q	2.70483
179038_at	F26A3.5	F26A3.5	F26A3.5	2.70359
181407_at	T06E4.11	pqn-63	Prion-like-(Q/N-rich)-domain-bearing protein	2.70013
172193_at	T12D8.5	T12D8.5	T12D8.5	2.69854
186678_s_at	C02B10.6 /// F36H12.10	C02B10.6 /// F36H12.10	C02B10.6 /// F36H12.10	2.69417
179894_at	F47B10.9	F47B10.9	F47B10.9	2.69394
185627_at	C24D10.1	C24D10.1	C24D10.1	2.69094
182210_at	K03H1.12	K03H1.12	K03H1.12	2.69001
179353_at	ZK550.5	ZK550.5	ZK550.5	2.68888
188574_s_at	H17B01.2 /// Y51H7C.1	col-70 /// Y51H7C.1	H17B01.2 /// Y51H7C.1 /// collagen	2.68831
181778_at	T14G10.8	T14G10.8	T14G10.8	2.68392
177495_at	C01F6.2	C01F6.2	C01F6.2	2.68223
174184_at	Y54G2A.10	Y54G2A.10	Y54G2A.10a	2.68162
185654_s_at	R09F10.2 /// R09F10.7	abu-9 /// pqn-57	Activated in Blocked Unfolded protein response /// Prion-like-(Q/N-rich)-domain-bearing protein	2.68023
185162_at	Y105C5B.9	Y105C5B.9	Y105C5B.9	2.67896
192968_s_at	ZK1290.3	rol-8	ROLler: helically twisted, animals roll when moving	2.67677
192761_s_at	T22C1.8	T22C1.8	T22C1.8 /// tyrosine specific protein phosphatase	2.67677
179547_at	ZK930.2	ZK930.2	ZK930.2	2.66519
191763_s_at	F25H5.7 /// F55F8.7	F25H5.7 /// F55F8.7	F55F8.7 /// F25H5.7 /// protein-tyrosine phosphatase	2.65248
192878_at	T22G5.2	lbp-7	Lipid Binding Protein /// fatty-acid binding protein	2.64872
188162_at	C09H5.2	C09H5.2	C09H5.2a ATPase	2.64871
186706_at	K08D10.10	K08D10.10	K08D10.10	2.64776
184934_s_at	H06H21.9	H06H21.9	H06H21.9	2.64567
190270_at	T21D12.12	T21D12.12	T21D12.12 /// protease inhibitor	2.63927
177868_s_at	T28F3.8	T28F3.8	T28F3.8	2.63815
177224_at	DY3.6	mfb-1	MAFBx (F-box protein) homolog	2.63637
185252_at	ZK1290.6	rnh-1.1	RNase H	2.63489
179491_at	ZK669.2	ZK669.2	ZK669.2	2.63106
180990_at	F14B8.4	F14B8.4	F14B8.4	2.62904
184716_at	Y46G5A.10	Y46G5A.10	Y46G5A.10	2.62075
178505_s_at	F40F8.4	F40F8.4	F40F8.4	2.61643
190981_at	F46B3.4	F46B3.4	F46B3.4 /// Transthyretin-like family	2.61566
175576_s_at	Y75B7AR.1	Y75B7AR.1	Y75B7AR.1	2.61472
183084_at	C54D10.8	C54D10.8	C54D10.8	2.61283
190705_s_at	C17C3.12	acdh-2	Acyl CoA DeHydrogenase	2.61039
172121_x_at	Y47D7A.7	Y47D7A.7	Y47D7A.7	2.60938
191120_at	F55A11.11	F55A11.11	F55A11.11	2.60564
176606_at	F48C1.7	spe-11	defective SPErmatogenesis	2.60512
183861_at	W02D9.10	W02D9.10	W02D9.10	2.59458
185558_at	T01B10.5	T01B10.5	T01B10.5	2.59419
178141_s_at	F21H7.2	F21H7.2	F21H7.2	2.58745
179396_at	C35A5.6	C35A5.6	C35A5.6a	2.58681
182917_at	F37B12.1	F37B12.1	F37B12.1	2.58399
180644_at	C42D4.1	C42D4.1	C42D4.1	2.57783
193701_s_at	K06B4.11	nhr-53	Nuclear Hormone Receptor family /// Zinc finger, C4 type (two domains)	2.57538
192705_s_at	C05D2.3	C05D2.3	C05D2.3 /// aromatic-L-amino-acid decarboxylase	2.57475
190006_at	R02E12.2	R02E12.2	R02E12.2a	2.56413
191943_at	C14C10.1	C14C10.1	C14C10.1 /// mitochondrial carrier protein	2.55952
194197_x_at	Y46G5A.22	Y46G5A.22	Y46G5A.22b	2.55847
191539_at	F19H8.1	tps-2	Trehalose 6-Phosphate Synthase /// trehalose phosphate synthase	2.55287
172920_x_at	F11A6.1	kpc-1	Kex-2 Proprotein Convertase family	2.55124
189259_s_at	T02D1.5	pmp-4	Peroxisomal Membrane Protein related /// ABC transporters	2.54962
176681_at	F35B3.4	F35B3.4	F35B3.4	2.54827
188226_s_at	T28H11.1 /// ZC477.1	ssq-3 /// ssq-4	Sperm-Specific family, class Q	2.54821
172725_x_at	R05F9.3	msp-32	Major Sperm Protein	2.5448
191284_at	K11D2.2	asah-1	AcylSphingosine AmidoHydrolase /// Human PHP32 protein like	2.54166
174223_s_at	T05A7.6	T05A7.6	T05A7.6 /// casein kinase	2.53905
189584_s_at	F41E6.5	F41E6.5	F41E6.5 /// glycolate oxidase	2.53385
179951_at	K01H12.4	K01H12.4	K01H12.4	2.53247
190738_at	ZK1290.5	ZK1290.5	ZK1290.5 /// Aldo/keto reductase	2.53092
188163_s_at	C09H5.2	C09H5.2	C09H5.2a ATPase	2.53002
172934_x_at	K08F4.8	msp-38	Major Sperm Protein /// major sperm protein MSP-38	2.52932
172854_x_at	F32B6.6	msp-77	Major Sperm Protein	2.52705
192387_at	D1081.4	D1081.4	D1081.4 /// guanine nucleotide binding domains	2.52399
188258_s_at	T10B5.7	T10B5.7	T10B5.7 /// lipase	2.51898
185452_at	Y106G6D.3	Y106G6D.3	Y106G6D.3	2.51861
183229_s_at	ZK1010.5	ZK1010.5	ZK1010.5	2.51838
190298_s_at	R05D8.8	dhs-14	DeHydrogenases, Short chain /// alcohol dehydrogenase	2.51434
180612_s_at	F53A9.8	F53A9.8	F53A9.8	2.51423
182338_at	T05E7.1	T05E7.1	T05E7.1	2.51115
191066_s_at	ZC455.6	ugt-5	UDP-GlucuronosylTransferase	2.51045
172403_x_at	F36H5.2	math-27	MATH (meprin-associated Traf homology) domain containing	2.51028
180537_s_at	F18C5.10	F18C5.10	F18C5.10	2.50434
189193_at	F59A6.4	F59A6.4	F59A6.4 /// Protein kinase	2.50434
192909_at	D2030.2	D2030.2	D2030.2a	2.50024
179907_at	T20H4.2	T20H4.2	T20H4.2	2.49616
179401_at	ZK662.2	ZK662.2	ZK662.2	2.4945
192058_at	R05G6.10	R05G6.10	R05G6.10 /// Cell Division control protein	2.49449
179285_at	ZK669.3	ZK669.3	ZK669.3	2.49238
194246_x_at	F11A6.1	kpc-1	Kex-2 Proprotein Convertase family	2.49071
189333_at	F33D11.7	F33D11.7	F33D11.7 /// protein kinase	2.49052
182904_at	W03D2.6	W03D2.6	W03D2.6	2.48513
172714_x_at	R05F9.13	msp-31	Major Sperm Protein	2.48
191909_at	C17H12.5	C17H12.5	C17H12.5 /// protein-tyrosine phosphatase	2.47736
177939_at	T05F1.5	T05F1.5	T05F1.5	2.47521
180361_at	F42G2.2	F42G2.2	F42G2.2	2.47447
177312_at	Y59H11AR.4	Y59H11AR.4	Y59H11AR.4	2.47432
190094_s_at	M02D8.4	M02D8.4	M02D8.4a	2.4724
187143_s_at	ZK637.12 /// ZK637.15	ZK637.12 /// ZK637.15	ZK637.12 /// ZK637.15	2.47063
171980_x_at	T22B3.2 /// ZK757.3	T22B3.2 /// tag-76	Temporarily Assigned Gene name /// T22B3.2a	2.4688
183828_at	C08F11.3	C08F11.3	C08F11.3	2.46772
177959_at	C36B1.6	C36B1.6	C36B1.6	2.46138
187165_at	C28C12.11	C28C12.11	C28C12.11	2.46032
189176_at	C36A4.1	cyp-25A1	CYtochrome P450 family /// cytochrome P450	2.455
187612_s_at	F47D12.7	F47D12.7	F47D12.7	2.4492
189343_at	T09H2.1	cyp-34A4	CYtochrome P450 family /// cytochrome P450	2.4484
188412_at	C42D4.2	C42D4.2	C42D4.2 /// esterase	2.44682
177987_at	C28D4.7	C28D4.7	C28D4.7	2.44604
187548_s_at	C32D5.6	C32D5.6	C32D5.6	2.44388
187284_at	C34C12.7	C34C12.7	C34C12.7	2.44366
189069_at	C10C5.3	C10C5.3	C10C5.3 /// aminoacylase-1	2.44255
182843_at	Y44A6C.1	Y44A6C.1	Y44A6C.1	2.44218
173866_s_at	F27C8.5	F27C8.5	F27C8.5 /// BTB (also known as BR-C/Ttk) domain.	2.43871
188987_at	F20G2.1	F20G2.1	F20G2.1 /// dehydrogenase	2.43766
177647_s_at	T06E4.8	T06E4.8	T06E4.8	2.43673
193529_at	F55C5.2	F55C5.2	F55C5.2 /// glycerophosphoryldiester phophodiesterase like	2.43659
179903_at	ZK354.7	ZK354.7	ZK354.7	2.43634
177993_at	F59F5.8	F59F5.8	F59F5.8	2.43479
182261_at	C23H3.2	C23H3.2	C23H3.2a	2.43013
177067_s_at	Y34B4A.5	Y34B4A.5	Y34B4A.5	2.42933
190814_s_at	C50F4.10	C50F4.10	C50F4.10 /// serine/threonine kinase	2.42915
192822_s_at	T13A10.11	tag-32	Temporarily Assigned Gene name	2.42819
181328_at	K02E11.4	K02E11.4	K02E11.4	2.42668
187507_at	C32D5.4	C32D5.4	C32D5.4	2.42544
182597_at	T07E3.4	T07E3.4	T07E3.4a	2.4253
177889_at	D1086.10	D1086.10	D1086.10	2.42432
172557_x_at	C06G3.12	C06G3.12	C06G3.12	2.42401
191985_at	F40G12.10	F40G12.10	F40G12.10 /// protein-tyrosine phosphatase	2.4239
191908_s_at	F20H11.4	F20H11.4	F20H11.4 /// protein-tyrosine phosphatase	2.42331
192981_at	T22H6.6	gei-3	GEX Interacting protein	2.42175
172853_x_at	C04G2.4	msp-36	Major Sperm Protein	2.42039
173015_s_at	Y54G2A.37 /// Y54G2A.9	clec-81	C-type LECtin	2.41987
186872_s_at	T21D12.9	T21D12.9	T21D12.9c	2.41882
188234_s_at	Y46G5A.30	snf-5	Sodium:Neurotransmitter symporter Family	2.41502
184302_s_at	Y73F8A.12 /// Y73F8A.14	Y73F8A.12 /// Y73F8A.14	Y73F8A.12 /// Y73F8A.14	2.41342
185086_at	F47C12.4	clec-79	C-type LECtin	2.41256
181526_at	Y43F8A.2	Y43F8A.2	Y43F8A.2	2.40732
188014_s_at	F32B6.7 /// T13F2.12	ssp-32 /// T13F2.12	T13F2.12 /// Sperm-Specific family, class P	2.40386
184602_at	C10H11.3	ugt-25	UDP-GlucuronosylTransferase /// 7TM chemoreceptor, ugt family	2.40289
189280_at	F55A12.4	dhs-2	DeHydrogenases, Short chain	2.39972
181618_at	ZK418.2	ZK418.2	ZK418.2a	2.39888
175059_at	C35B1.7	C35B1.7	C35B1.7	2.3977
188247_s_at	C10G11.8	ATPase	C10G11.8 /// ATPase	2.3917
172511_x_at	T28F3.8	T28F3.8	T28F3.8	2.39164
190510_at	W01B6.2	W01B6.2	W01B6.2 /// serine/threonine kinase	2.39144
177598_at	T26C5.4	T26C5.4	T26C5.4	2.39131
175311_s_at	F39E9.11	F39E9.11	F39E9.11	2.38982
194150_x_at	---	mtl-2	MeTaLlothionein	2.38742
188592_at	E03A3.4	his-70	HIStone /// histone H3	2.38561
192885_s_at	F53E4.1	F53E4.1	F53E4.1 /// Human host cell factor C1 like protein	2.38475
172906_x_at	K07F5.1 /// T13F2.10	msp-79 /// msp-81	Major Sperm Protein	2.38097
177440_at	K08F4.5	K08F4.5	K08F4.5	2.38062
193123_s_at	F58G1.3	F58G1.3	F58G1.3 /// Protein phosphatase-1 (PP1) (2 domains)	2.37934
187203_at	C06G4.4	C06G4.4	C06G4.4	2.3793
172938_x_at	ZK1251.6	msp-76	Major Sperm Protein /// major sperm protein (MSP1)	2.37643
177958_at	F36D1.7	F36D1.7	F36D1.7	2.37536
180724_at	C03C11.1	C03C11.1	C03C11.1	2.37041
189634_at	F19B6.4	F19B6.4	F19B6.4 /// white protein like	2.36532
185646_at	T01B10.2	grd-14	GRounDhog (hedgehog-like family)	2.36219
172780_x_at	C25A8.1	C25A8.1	C25A8.1 /// truncated MSP	2.36053
173098_at	F11A6.1	kpc-1	Kex-2 Proprotein Convertase family	2.35965
192914_at	R06C7.3	dhp-1	R06C7.3 /// dihydropyrimidinase	2.3544
179175_at	T04B2.5	T04B2.5	T04B2.5	2.35161
180422_s_at	B0218.7	B0218.7	B0218.7	2.34493
191623_at	T03D3.1	ugt-53	UDP-GlucuronosylTransferase /// 7TM chemoreceptor, ugt family	2.34465
192296_at	T08B1.6	T08B1.6	T08B1.6 /// long-chain fatty-acid CoA ligase	2.34265
189366_at	K07C6.4	cyp-35B1	CYtochrome P450 family /// cytochrome P450	2.34201
191466_at	C35A5.2	C35A5.2	C35A5.2 /// UDP-glucuronosyltransferase	2.33761
189587_s_at	W03F9.4	W03F9.4	W03F9.4 /// acetyltransferase	2.33709
174839_at	F26D12.1	fkh-7	ForKHead transcription factor family	2.33638
187602_at	C45G9.12	C45G9.12	C45G9.12	2.33456
172903_x_at	C09B9.6	msp-55	Major Sperm Protein	2.33124
181976_at	Y76A2A.1	tag-164	Temporarily Assigned Gene name	2.33098
180256_at	K07E8.3	sdz-24	SKN-1 Dependent Zygotic transcript	2.32444
188659_at	Y38C1BA.3	col-109	Y38C1BA.3 /// collagen	2.3227
173578_s_at	C33D9.3	C33D9.3	C33D9.3a	2.32262
194071_at	T13H10.1	kin-5	protein KINase /// Src homology domain 2, tyrosine-protein kinase (FES/FPS subfamily)	2.32148
189081_at	C10C5.5	C10C5.5	C10C5.5 /// aminoacylase-1	2.31528
190688_s_at	C53A3.2 /// F44E7.2 /// K09H11.7	C53A3.2	K09H11.7 /// C53A3.2 /// F44E7.2 /// nitrophenylphosphatase	2.30997
185298_s_at	ZK1193.2	ZK1193.2	ZK1193.2	2.30782
172113_x_at	Y59H11AM.1	Y59H11AM.1	Y59H11AM.1	2.30781
182654_at	C54D10.7	C54D10.7	C54D10.7	2.30697
191515_at	F19C7.2	F19C7.2	F19C7.2 /// lysosomal carboxypeptidase	2.30615
186041_at	T25G12.3	T25G12.3	T25G12.3	2.3048
190048_s_at	F32B5.8	cpz-1	CathePsin Z /// cysteine proteinase	2.30174
192780_at	W05B10.4	W05B10.4	W05B10.4 /// Ras association (RalGDS/AF-6) domain	2.29885
186661_at	F46C5.4	F46C5.4	F46C5.4	2.29849
179930_at	T27A1.5	T27A1.5	T27A1.5a	2.29528
193012_at	C27B7.6	C27B7.6	C27B7.6 /// serine/threonine protein phosphatase	2.29503
174077_at	C05D9.9	C05D9.9	C05D9.9a	2.29325
178054_at	C06G8.3	C06G8.3	C06G8.3a	2.29016
178182_at	F44G4.5	F44G4.5	F44G4.5	2.28379
177687_at	K09G1.2	K09G1.2	K09G1.2	2.2835
189387_at	T11B7.3	col-118	COLlagen /// cuticle collagen	2.28017
181857_at	C06E4.8	C06E4.8	C06E4.8	2.27637
179960_at	C07G1.6	C07G1.6	C07G1.6	2.27499
188123_at	B0035.13	B0035.13	B0035.13 /// lipase	2.26836
172695_x_at	ZC477.1	ssq-3	Sperm-Specific family, class Q	2.26712
179779_at	C08E3.5	C08E3.5	C08E3.5	2.26653
181886_at	Y37D8A.8	Y37D8A.8	Y37D8A.8	2.26502
178295_at	F47H4.2	F47H4.2	F47H4.2	2.26395
188364_s_at	F08G5.4	col-130	F08G5.4 /// collagen	2.26395
172248_x_at	T20G5.8	T20G5.8	T20G5.8	2.26279
179012_at	K08E4.7	bath-37	BTB and MATH domain containing	2.26268
188570_at	R09D1.10	R09D1.10	R09D1.10 /// chitinase	2.2623
193024_at	C15H9.1	nnt-1	Nicotinamide Nucleotide Transhydrogenase /// NAD(P) transhydrogenase, mitochondrial	2.26178
192366_at	K03H1.5	K03H1.5	K03H1.5 /// Transmembrane and sushi domain	2.26149
190499_s_at	C35D10.14	clec-5	C-type LECtin /// 7TM chemoreceptor, clec family	2.25646
179439_s_at	F11E6.3	F11E6.3	F11E6.3	2.25539
172729_x_at	F11G11.12	col-73	F11G11.12 /// collagen	2.25312
185893_s_at	M04G12.1	tag-260	Temporarily Assigned Gene name	2.25149
175227_s_at	Y116A8C.24 /// Y116A8C.38	Y116A8C.24 /// Y116A8C.38	Y116A8C.24 /// Y116A8C.38	2.24813
185413_at	Y75B12B.3	Y75B12B.3	Y75B12B.3	2.2477
193927_s_at	Y48A6B.7	Y48A6B.7	Y48A6B.7 /// Cytidine and deoxycytidylate deaminases zinc-binding region	2.24698
175196_s_at	F59F5.2	F59F5.2	F59F5.2	2.24556
183851_at	D2062.7	D2062.7	D2062.7	2.24326
180979_at	F41E6.2	grd-5	GRounDhog (hedgehog-like family)	2.23445
181156_at	T08A9.8	spp-4	SaPosin-like Protein family /// 7TM chemoreceptor, spp family	2.23131
178041_at	F16C3.2	F16C3.2	F16C3.2	2.22979
194151_x_at	T08G5.10	mtl-2	MeTaLlothionein	2.22889
172629_x_at	Y59E9AR.1 /// Y59E9AR.7	Y59E9AR.1 /// Y59E9AR.7	Y59E9AR.7 /// Y59E9AR.1	2.22738
189265_at	T10H4.11	cyp-34A2	CYtochrome P450 family /// cytochrome P450	2.22551
180061_at	F56F4.7	F56F4.7	F56F4.7	2.22372
172857_x_at	F36H12.7	msp-19	Major Sperm Protein /// major sperm protein MSP-19	2.22244
192721_at	F25B3.4	F25B3.4	F25B3.4 /// serine/threonine protein phosphatase	2.22143
183377_at	Y50E8A.2	Y50E8A.2	Y50E8A.2	2.21818
187475_at	ZK1073.1	ZK1073.1	ZK1073.1	2.21736
172235_x_at	ZK84.5	ZK84.5	ZK84.5	2.21714
189797_s_at	F58F6.1	col-104	COLlagen /// cuticular collagen	2.21686
188037_at	ZK377.1	wrt-6	WaRThog (hedgehog-like family)	2.20816
190466_at	F10F2.7	F10F2.7	F10F2.7 /// C-lectin binding domain	2.20766
174283_s_at	F38B6.4	GARS/AIRS/GART	F38B6.4 /// GARS/AIRS/GART	2.20704
178432_s_at	ZC443.3	ZC443.3	ZC443.3	2.20641
179788_s_at	T22B3.2	T22B3.2	T22B3.2a	2.20484
190183_at	C55A6.4	C55A6.4	C55A6.4 /// alcohol dehydrogenase	2.20166
188368_at	ZK836.1	lon-3	ZK836.1 /// collagen	2.20157
190001_at	T01G6.8	nhr-130	Nuclear Hormone Receptor family /// zinc finger protein	2.20154
190561_at	R09A8.3	tag-147	Temporarily Assigned Gene name /// ring canal like protein	2.20146
184846_at	B0205.10	B0205.10	B0205.10	2.19695
190423_at	C08F8.6	C08F8.6	C08F8.6 /// serine/threonine kinase	2.19616
191224_s_at	ZK507.1	ZK507.1	ZK507.1 /// serine/threonine kinase	2.19509
189885_at	T12B5.6	T12B5.6	T12B5.6b /// transposase	2.19383
172852_x_at	K07F5.2 /// K07F5.3	msp-10 /// msp-56	Major Sperm Protein	2.19165
190842_at	F44C8.2	nhr-134	Nuclear Hormone Receptor family /// nuclear hormone receptor	2.19152
181192_at	F36A2.11	F36A2.11	F36A2.11	2.18787
186790_at	C07B5.5	nuc-1	abnormal NUClease	2.18725
178819_s_at	F44G3.7	F44G3.7	F44G3.7	2.18489
191772_at	C02F5.7 /// C30A5.2	C02F5.7 /// rfs-1	C02F5.7a /// Rad-51 (Fifty one) like, Short	2.18322
188976_s_at	H05L14.1	H05L14.1	H05L14.1 /// casein kinase	2.1806
172907_x_at	K07F5.2 /// K07F5.3	msp-10 /// msp-56	Major Sperm Protein	2.17812
174177_at	C02F5.7 /// C30A5.2	C02F5.7 /// rfs-1	C02F5.7a /// Rad-51 (Fifty one) like, Short	2.17806
182790_at	F10G2.3	clec-7	C-type LECtin /// 7TM chemoreceptor, clec family	2.17765
191756_s_at	R10D12.1	R10D12.1	R10D12.1 /// sodium/phosphate transporter	2.17729
191706_at	W01C9.4	W01C9.4	W01C9.4 /// 2,4-dienoyl-CoA reductase	2.17663
189140_s_at	T16G12.1	T16G12.1	T16G12.1 /// Aminopeptidase	2.17574
175262_at	F23H12.9	F23H12.9	F23H12.9	2.17428
188461_s_at	F29B9.9	col-111	F29B9.9 /// collagen	2.17142
177942_at	F33A8.7	F33A8.7	F33A8.7	2.16783
181959_at	ZK1053.2	ZK1053.2	ZK1053.2	2.16584
190467_at	R90.4	R90.4	R90.4 /// Transthyretin-like family	2.16551
183652_at	K01A2.2	far-7	Fatty Acid/Retinol binding protein	2.16466
179981_at	K06A5.3	K06A5.3	K06A5.3	2.16315
173635_at	F16F9.2	dpy-6	DumPY : shorter than wild-type	2.1594
189309_at	F41B5.2	cyp-33C7	CYtochrome P450 family /// cytochrome P450	2.15847
190638_s_at	C09B9.4	C09B9.4	C09B9.4 /// ser/thr protein kinase	2.15554
188478_at	M04D8.3	ins-23	INSulin related	2.1527
186660_s_at	F46C5.1	F46C5.1	F46C5.1	2.15212
173040_at	C42D8.3	uvt-3	Unidentified Vitellogenin-linked Transcript	2.14891
186755_s_at	T19H5.4	T19H5.4	T19H5.4	2.14855
192967_at	ZK1290.3	rol-8	ROLler: helically twisted, animals roll when moving	2.1477
193953_s_at	C49C3.1	snf-9	Sodium:Neurotransmitter symporter Family /// Sodium:neurotransmitter symporter family (2 domains)	2.14659
176360_at	R13A5.10	R13A5.10	R13A5.10	2.14143
192815_s_at	C55A6.12	C55A6.12	C55A6.12	2.13916
176459_at	Y102A11A.5	Y102A11A.5	Y102A11A.5	2.13739
172146_x_at	F38H4.6 /// R05D3.5 /// ZC262.1	F38H4.6 /// R05D3.5 /// ZC262.1	R05D3.5 /// F38H4.6 /// ZC262.1	2.13634
172770_x_at	R13H9.4	msp-53	Major Sperm Protein /// major sperm protein (MSP-53)	2.13554
185494_at	F42A10.6	F42A10.6	F42A10.6	2.13231
173523_s_at	F11C7.5	F11C7.5	F11C7.5	2.1315
190139_s_at	E03H4.10	clec-17	C-type LECtin /// C-type lectin domain	2.13062
193641_at	C27A7.1	C27A7.1	C27A7.1a	2.12894
190299_at	W02C12.3	hlh-30	Helix Loop Helix	2.12773
187282_at	F22B7.9	F22B7.9	F22B7.9	2.12715
185802_at	F59E11.5	F59E11.5	F59E11.5	2.12667
190361_s_at	F56F10.3	F56F10.3	F56F10.3 /// cytenine dioxygenase	2.12585
191147_at	C18G1.2	C18G1.2	C18G1.2 /// GATA transcription factor	2.12482
173698_s_at	F01D5.9	cyp-37A1	CYtochrome P450 family /// Cytochrome P450	2.12243
179194_at	W07G4.5	W07G4.5	W07G4.5a	2.12029
188690_at	C04F12.3	ikb-1	I Kappa B homolog /// Ank repeat	2.11661
181051_at	T19D7.6	T19D7.6	T19D7.6	2.11653
183552_s_at	M03D4.6	M03D4.6	M03D4.6	2.1164
173561_s_at	R12C12.9	R12C12.9	R12C12.9a	2.11415
172922_x_at	ZK354.1 /// ZK354.4	msp-113 /// msp-65	Major Sperm Protein /// major sperm protein (MSP-65) /// major sperm protein (MSP-113)	2.11279
172344_x_at	F09F7.8	nspb-12	Nematode Specific Peptide family, group B /// nspb family	2.11237
182518_s_at	C14C11.1 /// C18G1.9 /// ZC317.6	C14C11.1 /// C18G1.9 /// ZC317.6	C14C11.1 /// C18G1.9 /// ZC317.6	2.10952
184662_at	Y46G5A.29	Y46G5A.29	Y46G5A.29	2.10774
181027_at	Y42A5A.2	Y42A5A.2	Y42A5A.2	2.10654
174245_at	D1037.5	D1037.5	D1037.5 /// phospholipase	2.1064
174086_s_at	T21D12.9	T21D12.9	T21D12.9c	2.10508
181625_s_at	W09C3.7	W09C3.7	W09C3.7	2.1047
172925_x_at	ZK354.11	msp-59	Major Sperm Protein /// major sperm protein (MSP-59)	2.10448
194146_x_at	F49E2.1	F49E2.1	F49E2.1b	2.10445
182035_at	B0261.6	B0261.6	B0261.6a	2.09899
172893_x_at	K07F5.1 /// T13F2.10	msp-79 /// msp-81	Major Sperm Protein	2.0938
180948_at	F52E1.5	F52E1.5	F52E1.5	2.09241
180728_at	F17A9.5	F17A9.5	F17A9.5	2.09119
183278_at	C45E5.3	C45E5.3	C45E5.3	2.08889
172928_x_at	C09B9.6 /// R13H9.2 /// ZK354.5	msp-51 /// msp-55 /// msp-57	Major Sperm Protein /// major sperm protein (MSP-57) /// major sperm protein (MSP-51)	2.08822
180320_at	F35A5.2	F35A5.2	F35A5.2	2.0869
180875_at	F37E3.3	F37E3.3	F37E3.3	2.08513
186365_at	C53C11.2	C53C11.2	C53C11.2	2.08363
188043_at	F44B9.1	dpf-6	Dipeptidyl Peptidase Four (IV) family	2.08228
176884_at	ZK616.1	ZK616.1	ZK616.1	2.08212
193926_at	Y48A6B.7	Y48A6B.7	Y48A6B.7 /// Cytidine and deoxycytidylate deaminases zinc-binding region	2.08148
192617_at	C08A9.1	sod-3	SOD (superoxide dismutase) /// superoxide dismutase	2.07948
176053_s_at	F09G8.8	F09G8.8	F09G8.8	2.07863
182684_at	ZK488.7	pqn-98	Prion-like-(Q/N-rich)-domain-bearing protein	2.07781
172360_x_at	C03A7.4	pqn-5	Prion-like-(Q/N-rich)-domain-bearing protein	2.0743
177748_s_at	F54F7.3	F54F7.3	F54F7.3	2.073
177734_at	R10E9.3	R10E9.3	R10E9.3	2.07269
174732_s_at	B0222.9	B0222.9	B0222.9 /// xanthine dehydrogenase	2.07102
172231_x_at	C25D7.2	C25D7.2	C25D7.2	2.06999
191994_at	Y113G7C.1	Y113G7C.1	Y113G7C.1 /// Protein-tyrosine phosphatase	2.06847
185783_at	C47E12.11	C47E12.11	C47E12.11	2.0662
178052_at	T23F6.3	T23F6.3	T23F6.3	2.06496
189303_at	F56F3.4	F56F3.4	F56F3.4 /// Ubiquitin family	2.06488
191440_at	R04B5.9	R04B5.9	R04B5.9 /// UDP-glucuronosyltransferase	2.06488
183332_at	K09E2.3	K09E2.3	K09E2.3	2.06308
188343_at	B0218.2	B0218.2	B0218.2 /// amidase	2.06285
172605_x_at	Y105C5A.3 /// Y105C5A.4 /// Y105C5A.5 /// Y105C5A.6 /// Y73F8A.8 /// Y73F8A.9	abu-5 /// pqn-76 /// pqn-78 /// pqn-79 /// pqn-90 /// pqn-91	Prion-like-(Q/N-rich)-domain-bearing protein /// Activated in Blocked Unfolded protein response	2.06256
184174_at	ZC204.12	ZC204.12	ZC204.12	2.06195
192076_at	K02G10.7	aqp-8	AQuaPorin or aquaglyceroporin related	2.06153
190110_at	H22K11.2	H22K11.2	H22K11.2	2.06114
189386_at	C49C8.4	cyp-33E1	CYtochrome P450 family /// cytochrome P450	2.05941
171867_x_at	C09B9.6 /// F09C12.7 /// F32B6.6 /// F36H12.7 /// R13H9.2 /// R13H9.4 /// Y59E9AR.1 /// Y59E9AR.7 /// Y59H11AM.1 /// ZK354.1 /// ZK354.11 /// ZK354.4 /// ZK354.5	msp-113 /// msp-152 /// msp-19 /// msp-50 /// msp-51 /// msp-53 /// msp-55 /// msp-57 /// msp-59 /// msp-65 /// msp-74 /// msp-77 /// msp-79 /// msp-81 /// Y59E9AR.1 /// Y59E9AR.7 /// Y59H11AM.1	Major Sperm Protein /// Y59E9AR.7 /// Y59E9AR.1 /// Y59H11AM.1 /// major sperm protein MSP-19 /// major sperm protein (MSP-57) /// major sperm protein (MSP-113) /// major sperm protein (MSP-59) /// major sperm protein (MSP-53) /// major sperm protein (MSP-51) /// major sperm protein (MSP-65)	2.05928
189814_s_at	F41C6.5	col-173	COLlagen /// cuticular collagen	2.05912
190307_s_at	ZK131.1 /// ZK131.4 /// ZK131.8	his-10 /// his-14 /// his-26	HIStone /// histone H4	2.05849
179613_at	C50F4.8	C50F4.8	C50F4.8	2.05681
180707_at	F55H12.4	F55H12.4	F55H12.4	2.05593
172927_x_at	ZK354.1	msp-65	Major Sperm Protein /// major sperm protein (MSP-65)	2.0543
183418_at	K12B6.3	K12B6.3	K12B6.3	2.05361
185315_at	H16O14.1	kcc-3	K+/Cl- Cotransporter	2.05186
186714_s_at	ZK512.7	ZK512.7	ZK512.7	2.0505
175819_s_at	C50H2.1	fshr-1	FSHR (mammalian follicle stimulating hormone receptor) homolog /// steroid hormone receptor	2.04994
172905_x_at	T13F2.11	msp-78	Major Sperm Protein	2.04866
177066_at	Y34B4A.5	Y34B4A.5	Y34B4A.5	2.04755
178963_at	F53B6.7	F53B6.7	F53B6.7	2.0464
172201_x_at	ZC376.8	ZC376.8	ZC376.8	2.04588
178142_at	F58D2.2	F58D2.2	F58D2.2	2.04416
177827_at	T19C4.5	T19C4.5	T19C4.5	2.04349
174281_at	Y77E11A.14	Y77E11A.14	Y77E11A.14	2.04156
175778_s_at	W07E11.3	flp-2	FMRF-Like Peptide	2.04062
186927_s_at	Y65B4BR.6	grl-16	GRound-Like (grd related)	2.04057
173820_s_at	K07C5.5	K07C5.5	K07C5.5 /// hydrolase	2.03855
188152_at	Y66H1A.6	hum-8	Heavy chain, Unconventional Myosin	2.03668
190397_s_at	W02B12.7	klp-17	Kinesin-Like Protein /// kinesin, kinesin-14 family	2.03349
192505_at	F55H12.6	F55H12.6	F55H12.6a	2.03202
177146_at	Y73B6BL.25	Y73B6BL.25	Y73B6BL.25	2.03102
193138_at	F43G6.11	F43G6.11	F43G6.11b	2.03052
172474_x_at	F35C5.10	nspb-11	Nematode Specific Peptide family, group B	2.03021
188219_at	F33D4.3	flp-13	FMRF-Like Peptide	2.0299
184431_at	C18A11.3	C18A11.3	C18A11.3	2.02832
186297_s_at	C08F11.10	C08F11.10	C08F11.10	2.02831
173558_at	ZC443.3	ZC443.3	ZC443.3	2.02815
189458_s_at	T07F10.1	T07F10.1	T07F10.1a	2.02737
188153_s_at	Y66H1A.6	hum-8	Heavy chain, Unconventional Myosin	2.02689
192306_s_at	K09B11.5	K09B11.5	K09B11.5a	2.02349
179642_at	F32D8.9	spp-16	SaPosin-like Protein family	2.02211
172814_x_at	C35E7.10	C35E7.10	C35E7.10a	2.02192
184169_s_at	C01G12.3	C01G12.3	C01G12.3	2.02132
188674_at	F32A5.2	F32A5.2	F32A5.2a /// peroxidase	2.02058
172440_x_at	F46F5.6	F46F5.6	F46F5.6	2.01442
182470_at	F09F7.6	F09F7.6	F09F7.6	2.01313
176787_s_at	F14H12.3	F14H12.3	F14H12.3	2.01146
176009_at	T01B6.3	T01B6.3	T01B6.3b	2.0075
190104_at	E04D5.3	cut-4	CUTiclin /// cuticlin like protein	2.00588
173873_at	F53E4.1	F53E4.1	F53E4.1 /// Human host cell factor C1 like protein	2.00527
189989_s_at	F08H9.9	clec-55	C-type LECtin	2.00379
176120_s_at	E01A2.7	E01A2.7	E01A2.7	2.00372
179768_at	C54D2.4	sul-3	SULfatase domain protein	2.00306
178761_at	T02E1.6	T02E1.6	T02E1.6	2.00205
173518_s_at	C34D4.15	col-113	COLlagen	2.00094
188473_s_at	ZK1010.7	col-97	ZK1010.7 /// collagen	2.00048
172771_x_at	C09B9.6 /// R13H9.2 /// R13H9.4 /// ZK354.5	msp-51 /// msp-53 /// msp-55 /// msp-57	Major Sperm Protein /// major sperm protein (MSP-57) /// major sperm protein (MSP-53) /// major sperm protein (MSP-51)	1.99953
190375_at	F46B3.5	grd-2	GRounDhog (hedgehog-like family)	1.99829
188356_at	F14F7.1	col-98	F14F7.1 /// collagen	1.99642
179117_at	F32B4.2	F32B4.2	F32B4.2	1.99574
183949_at	F13H8.1	F13H8.1	F13H8.1b	1.9957
189961_at	ZK488.2	nhr-90	Nuclear Hormone Receptor family /// zinc finger protein	1.99552
194001_s_at	W09H1.6	galectin	W09H1.6a	1.99542
183452_s_at	Y32F6B.1	Y32F6B.1	Y32F6B.1	1.99375
179728_at	C08E3.8	C08E3.8	C08E3.8	1.99108
181497_at	C09B9.2	C09B9.2	C09B9.2	1.98827
187614_at	C05D10.3	C05D10.3	C05D10.3	1.98809
183209_at	F08F3.9	F08F3.9	F08F3.9b	1.98793
189272_at	R09A8.4	col-182	COLlagen /// cuticle collagen	1.98757
189912_at	ZK354.8	ZK354.8	ZK354.8 /// protein phosphatase	1.98751
173235_at	Y38C1BA.3	col-109	Y38C1BA.3 /// collagen	1.98739
188393_at	T06C10.4	flp-10	FMRF-Like Peptide	1.98651
186127_at	T14G12.3	tag-18	Temporarily Assigned Gene name	1.98359
189234_at	E01G6.3	E01G6.3	E01G6.3 /// serine esterase	1.98177
173763_s_at	R13D7.7	gst-41	Glutathione S-Transferase	1.9793
176797_at	C03B1.13	C03B1.13	C03B1.13	1.97811
189629_at	ZC373.7	col-176	COLlagen /// cuticular collagen	1.97787
174655_at	Y59H11AR.2	Y59H11AR.2	Y59H11AR.2a	1.97692
173348_s_at	Y67D8C.8	cpg-9	Chondroitin ProteoGlycan	1.97615
188716_s_at	ZK430.8	ZK430.8	ZK430.8 /// peroxidase	1.97499
190479_s_at	T05C12.10	qua-1	QUAhog (hedgehog related) /// hedgehog-like protein	1.97463
186062_at	Y45F10C.4	Y45F10C.4	Y45F10C.4	1.97293
188635_at	F58E6.1	F58E6.1	F58E6.1a	1.97255
178555_at	F13E9.8	F13E9.8	F13E9.8	1.97237
189300_at	T02B5.1	T02B5.1	carboxylesterase	1.97116
192808_at	K06A4.5	K06A4.5	K06A4.5 /// 3-hydroxyanthranilate 3,4-dioxygenase	1.97063
189971_at	F01G10.3	ech-9	Enoyl-CoA Hydratase	1.97005
175734_s_at	Y105E8B.1	lev-11	LEVamisole resistant	1.96834
189044_s_at	T05A7.6	T05A7.6	T05A7.6 /// casein kinase	1.96524
185197_at	Y53G8B.4	Y53G8B.4	Y53G8B.4b	1.9652
184210_at	F49D11.7	F49D11.7	F49D11.7	1.96447
182712_at	C49G7.4	phat-3	PHAryngeal gland Toxin-related	1.96352
178900_s_at	F45D3.4	F45D3.4	F45D3.4a	1.96243
177803_at	F36D3.8	F36D3.8	F36D3.8	1.96211
186462_at	Y46G5A.10	Y46G5A.10	Y46G5A.10	1.96144
191614_s_at	C29E6.3 /// ZK809.1	pph-2 /// ZK809.1	Protein PHosphatase /// ZK809.1 /// protein tyrosine phosphatase /// protein-tyrosine phosphatase	1.96078
178452_s_at	F54B8.3	fbxa-69	F-box A protein	1.95821
180487_at	C27H5.2	C27H5.2	C27H5.2a	1.95629
182387_at	Y37D8A.3	Y37D8A.3	Y37D8A.3	1.95602
176905_at	Y24D9A.1	Y24D9A.1	Y24D9A.1a	1.95579
180535_at	C03G5.7	flp-5	FMRF-Like Peptide	1.95113
187244_at	B0228.1	B0228.1	B0228.1	1.95094
180758_at	---	nlp-6	Neuropeptide-Like Protein	1.94922
191482_at	F01D4.1	F01D4.1	F01D4.1 /// UDP-glucoronosyltransferase	1.94593
172395_at	F22F4.4	F22F4.4	F22F4.4	1.94315
194130_s_at	C01H6.5	nhr-23	Nuclear Hormone Receptor family	1.94165
182647_at	F41F3.2	soc-1	Suppressor Of Clr	1.94108
183020_at	F48G7.8	F48G7.8	F48G7.8	1.93987
180524_at	T22B2.6	T22B2.6	T22B2.6	1.93615
186070_at	Y71H2B.7	gpa-17	G Protein, Alpha subunit	1.93541
180555_at	C48B6.4	C48B6.4	C48B6.4	1.93387
180523_at	F47B10.5	F47B10.5	F47B10.5	1.92977
189208_at	F38B6.4	GARS/AIRS/GART	F38B6.4 /// GARS/AIRS/GART	1.92972
188063_s_at	M28.6	M28.6	M28.6 /// esterase	1.92804
191198_at	F35B12.4	F35B12.4	F35B12.4 /// serine protease inhibitor	1.92773
181129_at	B0507.6	B0507.6	B0507.6	1.92622
180923_at	F44D12.8	F44D12.8	F44D12.8	1.9262
173466_s_at	C36H8.3	flp-9	FMRF-Like Peptide	1.92564
173224_s_at	C17C3.4	ins-11	INSulin related /// 7TM chemoreceptor, ins family	1.92562
192897_at	F16A11.1	F16A11.1	F16A11.1 /// Zinc finger, C3HC4 type (RING finger)	1.92476
187918_at	C55B7.10 /// T09B4.7	C55B7.10 /// T09B4.7	C55B7.10 /// T09B4.7	1.9244
191297_at	DH11.3	pgp-11	P-GlycoProtein related /// multidrug resistance protein	1.92362
173482_s_at	T01D1.6	abu-11	Activated in Blocked Unfolded protein response	1.92346
192012_s_at	T19D12.2	T19D12.2	T19D12.2a	1.92309
179947_at	T02C5.1	T02C5.1	T02C5.1a	1.91824
188201_at	F16F9.4	F16F9.4	F16F9.4 /// lipase	1.91605
193763_at	F49A5.2	clec-31	C-type LECtin /// Lectin C-type domain short and long forms (2 domains)	1.91604
172369_x_at	Y51B9A.3	Y51B9A.3	Y51B9A.3	1.9152
179437_s_at	W02A2.3	pqn-74	Prion-like-(Q/N-rich)-domain-bearing protein	1.91496
177982_at	W03C9.1	W03C9.1	W03C9.1	1.91344
180679_at	T06E6.10	T06E6.10	T06E6.10	1.91297
187837_at	F26D12.1	fkh-7	ForKHead transcription factor family	1.91267
173151_s_at	C17C3.1	C17C3.1	C17C3.1d	1.91235
192656_s_at	K10G9.1	K10G9.1	K10G9.1 /// sodium/phosphate transporter protein	1.91192
175272_at	F45D3.2	F45D3.2	F45D3.2	1.91132
184345_at	Y73F8A.15	Y73F8A.15	Y73F8A.15	1.91042
179366_at	F22D6.2	F22D6.2	F22D6.2	1.90882
177934_s_at	C06A1.6	C06A1.6	C06A1.6	1.90761
176599_at	R12B2.1	sma-4	SMAll	1.90433
189405_at	F14H3.10	cyp-35D1	CYtochrome P450 family /// cytochrome P450	1.90288
185791_s_at	R09E12.3	R09E12.3	R09E12.3	1.90211
182699_at	F46A8.10	F46A8.10	F46A8.10	1.90067
173836_at	T24A11.3	toh-1	TOllisH (Tolloid and BMP-1 family) /// zinc metalloprotease	1.90004
183309_at	K03H6.2	K03H6.2	K03H6.2	1.89846
174119_at	---	---	Transcribed locus	1.89637
179787_at	H36L18.2	H36L18.2	H36L18.2	1.89572
190996_at	F09F3.6	F09F3.6	F09F3.6 /// Transthyretin-like family	1.89468
189116_at	T17A3.8	ver-2	VEGF (vascular endothelial growth factor) Receptor family /// protein kinase	1.89359
191543_at	C04G6.5	C04G6.5	C04G6.5 /// salt-stress induced peptide	1.89098
190234_at	---	isl-1 /// R10H1.1	Inhibitor of Serine protease Like protein /// R10H1.1	1.88902
190723_s_at	T10E9.9	T10E9.9	T10E9.9 /// acyl-CoA dehydrongenase	1.88901
183847_at	C15F1.1	C15F1.1	C15F1.1	1.8884
178797_at	C49F5.7	C49F5.7	C49F5.7	1.88802
192135_at	B0272.4	B0272.4	B0272.4 /// enoyl-CoA hydratase/isomerase	1.88689
172879_x_at	F15H10.1 /// F15H10.2	col-12 /// col-13 /// collagen	F15H10.1 /// collagen	1.88657
175542_at	T04D3.8	T04D3.8	T04D3.8	1.88535
176096_at	Y41D4A.4	Y41D4A.4	Y41D4A.4	1.88375
186923_at	Y116A8C.23	Y116A8C.23	Y116A8C.23	1.8828
173491_s_at	F58H7.2	F58H7.2	F58H7.2	1.88271
181011_at	C35E7.9	C35E7.9	C35E7.9	1.88203
187825_s_at	C17C3.1	C17C3.1	C17C3.1d	1.87919
172878_x_at	F15H10.1 /// F15H10.2	col-12 /// col-13 /// collagen	F15H10.2 /// collagen	1.87886
185117_at	C44E12.1	C44E12.1	C44E12.1	1.87883
190013_at	T21D12.2	dpy-9	DumPY : shorter than wild-type /// cuticular collagen	1.87802
180037_at	W04E12.7	W04E12.7	W04E12.7	1.87736
189148_at	C38C3.4	C38C3.4	C38C3.4a	1.87694
179983_at	F35A5.3	abu-10	Activated in Blocked Unfolded protein response	1.87444
192151_at	F10G7.2	tsn-1	Tudor Staphylococcal Nuclease homolog /// human 100 kDa activator protein	1.87274
172238_x_at	K07A1.5	K07A1.5	K07A1.5	1.87263
175398_s_at	T05F1.10	dhs-4	DeHydrogenases, Short chain /// Alcohol/other dehydrogenases, short chain type	1.87165
189452_at	F46C8.2	col-174	COLlagen /// cuticle collagen	1.87128
189898_s_at	C44B7.8	pmp-1	Peroxisomal Membrane Protein related /// ATP-binding protein	1.87113
182628_s_at	T21F4.1	T21F4.1	T21F4.1	1.87063
186713_at	ZK512.7	ZK512.7	ZK512.7	1.87018
175990_at	R13A5.3	R13A5.3	R13A5.3	1.86817
193394_at	F55E10.6	F55E10.6	F55E10.6 /// D-beta-hydroxybutyrate dehydrogenase (BDH)	1.86726
181460_at	T19D7.1	T19D7.1	T19D7.1	1.86579
177060_s_at	Y46C8AL.5	clec-72	C-type LECtin	1.86493
173783_at	T16G12.1	T16G12.1	T16G12.1 /// Aminopeptidase	1.86422
179176_at	C52G5.2	C52G5.2	C52G5.2	1.86397
191767_at	F55H12.5	F55H12.5	F55H12.5	1.86339
184890_at	Y42G9A.2	Y42G9A.2	Y42G9A.2	1.8616
174051_s_at	T02B11.3	T02B11.3	T02B11.3a	1.86143
190579_at	C17G1.3	C17G1.3	C17G1.3	1.86123
175648_at	W10D5.1	mef-2	related to vertebrate MEF2 transcription factor /// MEF-2 protein	1.86114
183616_s_at	F47B3.7	F47B3.7	F47B3.7	1.86092
173344_at	Y54F10BM.3	Y54F10BM.3	Y54F10BM.3	1.86088
174491_at	F16A11.1	F16A11.1	F16A11.1 /// Zinc finger, C3HC4 type (RING finger)	1.86051
172710_x_at	T06E4.6	col-146	T06E4.6 /// collagen	1.86008
191638_s_at	C55B7.3 /// F10G8.1	C55B7.3 /// F10G8.1	C55B7.3 /// F10G8.1 /// protein-tyrosine phosphatase	1.85978
183357_at	Y50E8A.1	Y50E8A.1	Y50E8A.1	1.85716
191864_s_at	D2092.1	D2092.1	D2092.1b	1.85311
172323_x_at	C03A7.7	abu-6	Activated in Blocked Unfolded protein response	1.85261
175077_s_at	C05D12.3	C05D12.3	C05D12.3a	1.85123
176280_at	Y69A2AR.22	Y69A2AR.22	Y69A2AR.22	1.85084
188182_at	F54C1.9	sst-20	Sperm Specific Transcript	1.85005
185575_s_at	Y46H3B.1 /// Y46H3B.2	Y46H3B.1 /// Y46H3B.2	Y46H3B.2 /// Y46H3B.1	1.85003
175777_at	W07E11.3	flp-2	FMRF-Like Peptide	1.84951
181243_at	C38C3.3	C38C3.3	C38C3.3	1.84935
182517_at	C18G1.9	C18G1.9	C18G1.9	1.84911
184698_at	Y49E10.16	Y49E10.16	Y49E10.16	1.84873
189194_at	F27E5.3	F27E5.3	F27E5.3 /// homeobox domain	1.84704
178094_at	F41E7.7	F41E7.7	F41E7.7	1.84678
191565_at	F25H5.7	F25H5.7	F25H5.7 /// Protein-tyrosine phosphatase	1.84388
185211_at	K08D10.8	K08D10.8	K08D10.8	1.8403
185418_at	Y73B6A.3	Y73B6A.3	Y73B6A.3	1.83912
184072_at	T26A5.1	tag-200	Temporarily Assigned Gene name	1.83742
182391_at	C54D10.4	C54D10.4	C54D10.4	1.83611
180544_s_at	F42G2.4	F42G2.4	F42G2.4	1.83597
171996_x_at	F58A3.2	egl-15	EGg Laying defective	1.83476
189456_at	ZK892.3	ZK892.3	ZK892.3 /// transport protein	1.8339
174608_s_at	Y75B7AL.1	Y75B7AL.1	Y75B7AL.1	1.83337
189760_s_at	R07E3.1	R07E3.1	R07E3.1a	1.83266
188439_at	K03E5.2	K03E5.2	K03E5.2a /// calponin	1.83264
192101_at	C37H5.6	C37H5.6	C37H5.6b	1.8323
192648_at	C18H9.5	C18H9.5	C18H9.5 /// sodium/phosphate transport protein	1.83163
189262_at	W04C9.1	haf-4	HAlF transporter (PGP related) /// ABC transporter	1.83139
188441_at	F21F8.4	F21F8.4	F21F8.4 /// protease	1.83102
183285_at	C26B2.2	C26B2.2	C26B2.2	1.82949
178437_at	F08H9.9	clec-55	C-type LECtin	1.82907
180014_s_at	K07A1.13	K07A1.13	K07A1.13	1.8279
185745_at	Y57G11C.5	Y57G11C.5	Y57G11C.5	1.82737
188747_at	Y54E10BL.2	col-48	Y54E10BL.2 /// collagen	1.82693
173634_at	M28.6	M28.6	M28.6 /// esterase	1.82621
186328_at	F56D12.5	vig-1	VIG (Drosophila Vasa Intronic Gene) ortholog	1.82559
178813_at	C47B2.8	prx-11	PeRoXisome assembly factor	1.825
180476_at	K07E1.1	K07E1.1	K07E1.1	1.8248
175854_s_at	M70.3	M70.3	M70.3b	1.82327
184280_at	C16C8.18	C16C8.18	C16C8.18	1.82231
178541_at	ZK84.2	ZK84.2	ZK84.2	1.8222
180993_at	C31H1.1	C31H1.1	C31H1.1	1.82046
190200_at	C47A10.5	C47A10.5	C47A10.5 /// D-amino acid oxidase	1.82007
194205_x_at	F15H10.1	col-12	F15H10.1 /// collagen	1.81926
191646_at	F53F4.5	fmo-4	Flavin-containing MonoOxygenase family /// flavin-containing monoxygenase	1.81683
173792_s_at	C28A5.6	C28A5.6	C28A5.6 /// serine/threonine kinase	1.81675
177288_s_at	BE10.1	BE10.1	BE10.1	1.81671
176002_at	M02H5.8	M02H5.8	M02H5.8	1.81661
188406_s_at	F11H8.3	col-8	COLlagen	1.81486
177769_at	D1086.7	D1086.7	D1086.7	1.81464
181741_s_at	F46H5.7	F46H5.7	F46H5.7b	1.81167
179843_s_at	Y70C5A.2	Y70C5A.2	Y70C5A.2	1.80911
175415_s_at	T21C9.3	T21C9.3	T21C9.3b	1.80908
181923_at	AH6.2	AH6.2	AH6.2	1.80843
185001_at	C08F11.13	C08F11.13	C08F11.13	1.8083
190101_s_at	R151.5	dpy-31	DumPY : shorter than wild-type	1.80822
192719_s_at	F07D3.2	flp-6	FMRF-Like Peptide /// FMRFAMIDE-related peptide	1.80483
192020_at	Y57G11C.6	Y57G11C.6	Y57G11C.6 /// protein-tyrosine phosphatase	1.80234
184558_at	Y45F10A.5	nlp-17	Neuropeptide-Like Protein	1.80213
180233_s_at	C04E6.7	C04E6.7	C04E6.7	1.80086
181801_at	D1022.4	D1022.4	D1022.4	1.79997
183567_s_at	C14C6.2	C14C6.2	C14C6.2	1.79961
179325_at	T10G3.1	T10G3.1	T10G3.1	1.79922
193819_at	F49A5.5	clec-28	C-type LECtin	1.79916
180761_at	F42A9.3	F42A9.3	F42A9.3	1.79898
189849_at	Y40H7A.10	Y40H7A.10	Y40H7A.10 /// Cysteine protease	1.79831
191485_at	C54D10.10	C54D10.10	C54D10.10 /// serine protease inhibitor	1.79724
184175_at	F58E10.7	F58E10.7	F58E10.7	1.79612
192006_s_at	E01H11.1	pkc-2	Protein Kinase C	1.79589
180450_at	F52E1.14	F52E1.14	F52E1.14	1.79206
188068_at	F37A8.4	nlp-10	Neuropeptide-Like Protein	1.79154
187972_at	C03C11.2	fog-3	Feminization Of Germline	1.78808
192871_s_at	C49C3.10	C49C3.10	C49C3.10 /// serine/threonine kinase (2 domains)	1.78791
178430_at	C35C5.9	C35C5.9	C35C5.9	1.78752
185201_s_at	Y116A8C.4	Y116A8C.4	Y116A8C.4	1.78715
191554_at	F22A3.5	ceh-60	C.Elegans Homeobox /// homeotic protein PBX2	1.78703
172809_x_at	Y41E3.2	dpy-4	DumPY : shorter than wild-type /// CUTICLE COLLAGEN 1	1.78695
187479_s_at	Y62E10A.13	Y62E10A.13	Y62E10A.13d	1.78592
189254_s_at	T16H12.6	kel-10	KELch-repeat containing protein /// MIPP repeats	1.78539
189703_at	T04H1.2	T04H1.2	T04H1.2 /// GTP-binding protein	1.7843
177063_at	Y94H6A.2	Y94H6A.2	Y94H6A.2	1.7841
190192_s_at	M110.5	dab-1	DAB (Drosophila disabled) homolog	1.78267
189902_at	C06G3.1	nhr-105	Nuclear Hormone Receptor family	1.78179
187121_at	Y105C5A.24	Y105C5A.24	Y105C5A.24	1.78176
180370_at	K02F3.3	far-8	Fatty Acid/Retinol binding protein	1.78129
191867_at	T05C12.3	T05C12.3	T05C12.3 /// 2,4-dienoyl-CoA reductase	1.78097
173154_s_at	T26F2.2	T26F2.2	T26F2.2	1.78064
172773_x_at	K08A2.5	nhr-88	Nuclear Hormone Receptor family	1.77971
190999_at	T20B3.1	T20B3.1	T20B3.1 /// Carnitate acyltransferase	1.77748
181220_at	C53B7.2	C53B7.2	C53B7.2	1.7771
188074_at	C42D8.3	uvt-3	Unidentified Vitellogenin-linked Transcript	1.77702
191649_at	AH10.1	AH10.1	AH10.1 /// 4-coumarate:coenzyme A ligase	1.77565
177094_s_at	Y46C8AL.1	clec-73	C-type LECtin	1.77504
172376_x_at	Y43F8C.9	Y43F8C.9	Y43F8C.9	1.77467
173252_s_at	T19C4.7	nlp-33	Neuropeptide-Like Protein	1.77408
181152_at	---	spp-2 /// spp-3	SaPosin-like Protein family	1.77321
175229_at	C08F11.13	C08F11.13	C08F11.13	1.77128
173035_s_at	C37H5.9	nas-9	Nematode AStacin protease	1.77109
172312_x_at	K09C6.7 /// K09C6.8	K09C6.7	K09C6.7	1.76986
189512_at	C03G6.15	cyp-35A2	CYtochrome P450 family /// cytochrome P450	1.76875
186411_at	C34D10.1	C34D10.1	C34D10.1	1.76687
191979_at	C09G4.2	C09G4.2	C09G4.2c	1.76666
184895_at	Y47G6A.3	Y47G6A.3	Y47G6A.3	1.76656
181900_at	T05A8.3	T05A8.3	T05A8.3	1.76563
188851_at	ZK1127.2	ZK1127.2	ZK1127.2 /// COA ligase	1.76479
177104_at	Y46C8AL.3	clec-70	C-type LECtin	1.7638
186811_s_at	ZK550.6	ZK550.6	ZK550.6	1.76277
187260_s_at	ZK1320.2	ZK1320.2	ZK1320.2	1.76205
193255_at	T04F3.1	T04F3.1	T04F3.1 /// 1-aminocyclopropane-1-carboxylate synthase	1.76191
190849_at	F10D2.11	ugt-41	UDP-GlucuronosylTransferase /// 7TM chemoreceptor, ugt family	1.76156
193282_at	K08H10.4	uda-1	Uridine DiPhosphatase /// GDA1/CD39 (nucleoside phosphatase) family	1.75999
186794_s_at	Y46G5A.22	Y46G5A.22	Y46G5A.22b	1.7592
188586_s_at	Y46H3D.5	nhr-110	Nuclear Hormone Receptor family	1.75799
181195_at	F56H11.2	F56H11.2	F56H11.2	1.75799
189854_s_at	F37C4.6	F37C4.6	F37C4.6 /// phytoene desaturase	1.75749
189163_at	C36A4.2	cyp-25A2	CYtochrome P450 family /// cytochrome P450	1.75685
187829_s_at	F55C12.7	tag-234	Temporarily Assigned Gene name	1.75647
175289_at	F39H2.1	flp-22	FMRF-Like Peptide	1.7562
184492_s_at	B0379.2 /// Y106G6E.3	B0379.2 /// Y106G6E.3	B0379.2 /// Y106G6E.3	1.75528
191298_s_at	F23B2.12	pcp-2	Prolyl Carboxy Peptidase like /// lysosomal carboxypeptidase	1.75517
171735_x_at	T06E4.4	col-147	T06E4.4 /// collagen	1.75494
194030_s_at	Y47D3B.10	dpy-18	DumPY : shorter than wild-type /// PROLYL 4-HYDROXYLASE ALPHA SUBUNIT PRECURSOR (EC 1.14.11.2)	1.7543
183970_at	T04C12.3	T04C12.3	T04C12.3	1.75348
174315_at	Y65B4BL.7	Y65B4BL.7	Y65B4BL.7	1.7526
174371_at	R151.5	dpy-31	DumPY : shorter than wild-type	1.75232
174940_at	F32A5.2	F32A5.2	F32A5.2a /// peroxidase	1.75194
179875_at	K03H1.10	K03H1.10	K03H1.10	1.75181
194158_s_at	Y105E8A.3	Y105E8A.3	Y105E8A.3	1.75169
187019_at	F37C12.10	F37C12.10	F37C12.10	1.75168
185039_s_at	T25G12.6	T25G12.6	T25G12.6	1.75097
186012_s_at	F57H12.6	F57H12.6	F57H12.6	1.75045
184349_at	H18N23.2	H18N23.2	H18N23.2b	1.74989
184398_s_at	W06A11.4 /// ZC204.14	W06A11.4 /// ZC204.14	W06A11.4 /// ZC204.14	1.7483
177501_at	F42G4.2	F42G4.2	F42G4.2	1.74635
184624_s_at	C25H3.10	C25H3.10	C25H3.10b	1.74628
173232_s_at	C05D9.2	lmp-2	LAMP (lysosome-associated membrane protein) homolog	1.7458
192781_s_at	F58A4.7	hlh-11	Helix Loop Helix	1.74516
175915_at	F41B4.2	F41B4.2	F41B4.2b	1.74421
175454_at	H18N23.2	H18N23.2	H18N23.2b	1.74369
172888_x_at	C40D2.2	math-20	MATH (meprin-associated Traf homology) domain containing /// possible trans-splice site at 5004	1.7435
171807_x_at	C02E7.7	C02E7.7	C02E7.7	1.7431
187309_at	ZK1128.3	ZK1128.3	ZK1128.3	1.74142
182713_s_at	C49G7.3 /// C49G7.4	C49G7.3 /// phat-3	PHAryngeal gland Toxin-related /// C49G7.3	1.7407
179537_at	C50B8.4	C50B8.4	C50B8.4	1.74026
183819_at	C15H11.1	C15H11.1	C15H11.1	1.73945
187746_at	C53B7.5	odr-10	C53B7.5 /// chemoreceptor	1.73944
187447_at	R06F6.11	tag-209	Temporarily Assigned Gene name	1.73764
175770_s_at	K02G10.4	flp-11	FMRF-Like Peptide	1.73666
183483_at	K12B6.1	sago-1	Synthetic secondary siRNA-deficient ArGOnaute mutant	1.7362
188353_s_at	C05E11.8	flp-12	FMRF-Like Peptide	1.73509
176786_at	F14H12.3	F14H12.3	F14H12.3	1.73462
192353_at	ZK892.2	nlt-1	Non-specific Lipid Transfer protein /// lipid transfer protein	1.73434
188781_at	K03C7.2	K03C7.2	K03C7.2a /// DNA-binding	1.73381
181181_at	T25B2.2	T25B2.2	T25B2.2a	1.73364
176769_s_at	Y50D7A.7	ads-1	Alkyl-Dihydroxyacetonephosphate Synthase	1.73271
171824_x_at	D1037.3	ftn-2	D1037.3 /// ferritin	1.73246
182903_at	ZK418.6	ZK418.6	ZK418.6	1.73177
181315_at	K02E11.3	K02E11.3	K02E11.3	1.73154
172654_x_at	Y71F9B.13	Y71F9B.13	Y71F9B.13b	1.73148
185537_at	F41E6.11	F41E6.11	F41E6.11	1.73142
184319_at	F49D11.8	cpn-4	CalPoNin	1.731
189581_at	T10B9.7	cyp-13A2	CYtochrome P450 family /// cytochrome P450	1.73056
178248_at	C07E3.3	C07E3.3	C07E3.3	1.73051
185424_s_at	F33D4.6	F33D4.6	F33D4.6b	1.72946
172564_x_at	F26A10.1	F26A10.1	F26A10.1	1.72833
175508_at	T04B2.5	T04B2.5	T04B2.5	1.72689
188758_at	F07H5.8	F07H5.8	F07H5.8 /// keratin like	1.72545
192016_s_at	R10E9.1	msi-1	MuSashI (fly neural) family /// RNA binding protein	1.72532
186723_at	Y105C5A.15	Y105C5A.15	Y105C5A.15	1.72512
183790_s_at	F42G10.1	F42G10.1	F42G10.1	1.72511
173257_s_at	---	---	Dauer-upregulated	1.72402
185949_at	C42D4.13	C42D4.13	C42D4.13	1.72304
174327_at	K12B6.1	sago-1	Synthetic secondary siRNA-deficient ArGOnaute mutant	1.72223
192863_at	C05E4.1	srp-2	SeRPin /// serine protease inhibitor	1.72167
182057_at	K07A12.5	K07A12.5	K07A12.5	1.7214
180614_at	T17H7.7	T17H7.7	T17H7.7	1.71997
180210_s_at	Y20C6A.1	Y20C6A.1	Y20C6A.1	1.71885
172317_x_at	Y67A6A.1	Y67A6A.1	Y67A6A.1	1.71874
181122_at	F23F1.7	F23F1.7	F23F1.7	1.71867
174603_at	F22A3.1	ets-4	ETS class transcription factor /// DNA binding protein, ETS domain	1.71864
172309_x_at	C08E3.1 /// C08E3.13	C08E3.1	C08E3.1	1.7182
192026_at	C46A5.3	col-14	COLlagen	1.71813
189151_s_at	T16G12.1	T16G12.1	T16G12.1 /// Aminopeptidase	1.71781
175390_at	F15D4.8	flp-16	FMRF-Like Peptide	1.7164
192513_at	K07F5.4	kin-24	protein KINase	1.71608
181052_at	F26G1.4	ttm-2	Toxin-regulated Target of p38MAPK	1.71563
177817_at	W01F3.2	W01F3.2	W01F3.2	1.71556
185822_s_at	T19H12.3	T19H12.3	T19H12.3	1.71534
188962_at	H23N18.3	ugt-8	UDP-GlucuronosylTransferase /// 7TM chemoreceptor, ugt family	1.71478
189822_s_at	F23H12.1	snb-2	SyNaptoBrevin related /// synaptobrevin like	1.71469
189895_at	F13H6.1	F13H6.1	F13H6.1 /// zinc-finger protein	1.71301
186241_s_at	F49C12.14	F49C12.14	F49C12.14	1.71232
186329_at	Y57G7A.3	Y57G7A.3	Y57G7A.3a	1.7117
191845_at	C46A5.1	C46A5.1	C46A5.1 /// protein-tyrosine phosphatase	1.71056
192153_at	M153.1	M153.1	M153.1 /// pyrroline-5-carboxylate reductase	1.70931
172367_x_at	F36H5.1	math-26	MATH (meprin-associated Traf homology) domain containing	1.70909
192806_at	F13D11.3	F13D11.3	F13D11.3 /// protein tyrosine-phosphatase family	1.70792
189268_s_at	C15H9.7	C15H9.7	C15H9.7 /// kynureninase	1.70556
183569_at	C33G8.4	C33G8.4	C33G8.4	1.70524
175347_s_at	W04C9.1	haf-4	HAlF transporter (PGP related) /// ABC transporter	1.70353
184843_at	Y42G9A.3	Y42G9A.3	Y42G9A.3a	1.70293
182289_s_at	F18E9.7	F18E9.7	F18E9.7	1.70262
177762_at	T22H6.5	abf-5	AntiBacterial Factor related	1.70176
178921_at	ZK856.5	ZK856.5	ZK856.5	1.70073
180768_at	F38E9.1	F38E9.1	F38E9.1	1.70068
172656_x_at	Y71F9B.13	Y71F9B.13	Y71F9B.13b	1.69946
188059_at	ZK270.1	ptr-23	PaTched Related family	1.69837
179272_at	C06B3.6	C06B3.6	C06B3.6	1.69648
183706_at	T20F5.5	T20F5.5	T20F5.5	1.69643
191711_at	F36H1.3	F36H1.3	F36H1.3 /// protein-tyrosine phosphatase	1.69634
194070_at	F22D6.1	kin-14	protein KINase /// Src homology domain 2, tyrosine-protein kinase (FES/FPS subfamily)	1.69621
180273_at	Y44A6D.3	Y44A6D.3	Y44A6D.3	1.69583
192165_s_at	K11C4.1	K11C4.1	K11C4.1 /// serine/threonine-protein kinase	1.69527
192926_at	C30B5.3	cpb-2	CPEB polyA binding family /// C. elegans protein C40H1.1	1.69475
186980_at	Y47G6A.15	Y47G6A.15	Y47G6A.15b	1.69406
184497_at	C17G10.5	lys-8	LYSozyme	1.69196
179609_at	ZK287.3	ZK287.3	ZK287.3	1.69117
189926_at	T07D10.3	T07D10.3	T07D10.3 /// zinc finger protein	1.68986
175245_at	F53F4.5	fmo-4	Flavin-containing MonoOxygenase family /// flavin-containing monoxygenase	1.68892
189102_at	C18H7.4	C18H7.4	C18H7.4 /// protein kinase	1.6878
193588_s_at	F28D1.3 /// F28D1.5	thn-1 /// thn-2	THaumatiN family /// Arabidopsis pathogenesis-related protein 5 like	1.68772
192823_at	F41C3.2	F41C3.2	F41C3.2 /// Sodium/phosphate transporter protein	1.68751
193562_s_at	F23B2.5	flp-1	FMRF-Like Peptide	1.68728
187582_at	ZK1320.10	nlp-11	Neuropeptide-Like Protein	1.68714
175856_at	T13G4.4	T13G4.4	T13G4.4	1.68688
188920_at	E03D2.1	nlp-13	E03D2.1 /// neuropeptide	1.68668
175809_at	F28H6.1	akt-2	AKT kinase family	1.68665
190134_s_at	T10B10.1	col-41	T10B10.1 /// collagen	1.68655
185073_at	K07C11.3	K07C11.3	K07C11.3	1.68548
178543_at	K07G5.5	K07G5.5	K07G5.5	1.68543
186607_s_at	Y59E9AR.2 /// Y59E9AR.8	Y59E9AR.2 /// Y59E9AR.8	Y59E9AR.2 /// Y59E9AR.8	1.6846
174769_at	F18C5.10	F18C5.10	F18C5.10	1.68451
177951_s_at	PDB1.1	PDB1.1	PDB1.1b	1.68417
193561_at	F23B2.5	flp-1	FMRF-Like Peptide	1.68407
180232_at	M02B7.5	M02B7.5	M02B7.5	1.68375
178032_at	F08G5.2	acl-13	ACyLtransferase-like	1.68354
187885_at	C02D5.1	C02D5.1	C02D5.1 /// Isovaleryl-CoA dehydrogenase	1.68314
172284_x_at	T27E4.4	T27E4.4	T27E4.4	1.68276
175562_s_at	R07E4.6	kin-2	protein KINase	1.68204
193267_at	F13D11.1	F13D11.1	F13D11.1 /// histidine acid phosphatase family (weak)	1.68127
191373_s_at	F35B12.2 /// F35B12.3	dhs-20	DeHydrogenases, Short chain /// retinol dehydrogenase like	1.68073
174720_at	C54D1.3	ist-1	Insulin receptor SubsTrate homolog	1.68018
177670_at	ZC64.2	ZC64.2	ZC64.2	1.67992
188245_at	F15A2.1	col-184	F15A2.1 /// collagen	1.67902
193636_s_at	F38B7.1	F38B7.1	F38B7.1a	1.67893
179349_at	T04F8.8	T04F8.8	T04F8.8	1.67821
175591_s_at	C24B9.3	C24B9.3	C24B9.3a	1.67799
174588_at	T22H6.6	---	---	1.67617
189261_at	F21A3.2	F21A3.2	F21A3.2a	1.67557
172576_x_at	F36H12.5	F36H12.5	F36H12.5	1.67552
188675_at	C09G5.3	col-79	C09G5.3 /// collagen	1.67468
188656_at	F18A12.4	peptidase	F18A12.4 /// peptidase	1.67414
192126_s_at	T24A11.3	toh-1	TOllisH (Tolloid and BMP-1 family) /// zinc metalloprotease	1.67358
189580_at	M04G12.2	cpz-2	CathePsin Z /// cysteine protease	1.67294
180520_at	T28H10.2	T28H10.2	T28H10.2	1.67291
183310_s_at	T23C6.3	T23C6.3	T23C6.3	1.67221
172826_x_at	F11G11.10	col-17	F11G11.10 /// collagen	1.67191
172573_x_at	Y105C5A.3 /// Y105C5A.6	pqn-76 /// pqn-79	Prion-like-(Q/N-rich)-domain-bearing protein	1.67161
192603_at	C33G8.6	nhr-42	Nuclear Hormone Receptor family /// zinc finger protein	1.67095
188892_at	R07B7.4	R07B7.4	R07B7.4 /// Monooxygenase	1.67082
178772_at	F36F2.1	F36F2.1	F36F2.1	1.67005
185198_at	K09H11.1	K09H11.1	K09H11.1	1.66907
186092_s_at	Y66H1A.5	Y66H1A.5	Y66H1A.5	1.6688
177662_at	ZC443.4	ZC443.4	ZC443.4	1.66877
185709_at	Y106G6G.1	Y106G6G.1	Y106G6G.1	1.66747
172346_x_at	R12E2.7	R12E2.7	R12E2.7	1.66737
183900_at	T12B3.2	T12B3.2	T12B3.2	1.66683
175069_at	Y80D3A.10	nlp-42	Neuropeptide-Like Protein	1.66675
172223_x_at	W02D9.5	W02D9.5	W02D9.5	1.66572
191625_s_at	F40F12.1 /// K03H1.3	K03H1.3 /// sdz-17	SKN-1 Dependent Zygotic transcript /// K03H1.3 /// Transthyretin-like family	1.66462
186976_s_at	Y116A8C.24 /// Y116A8C.38	Y116A8C.24 /// Y116A8C.38	Y116A8C.24 /// Y116A8C.38	1.66458
174960_at	ZK1010.7	col-97	ZK1010.7 /// collagen	1.66418
192062_at	R08D7.6	pde-2	PhosphoDiEsterase	1.66399
181086_at	C15A11.2	C15A11.2	C15A11.2	1.66343
191552_s_at	R10H10.2	spe-26	defective SPErmatogenesis /// MIPP repeats	1.66139
179263_at	C51F7.1	frm-7	FERM domain (protein4.1-ezrin-radixin-moesin) family	1.66093
186029_at	T28C12.3	T28C12.3	T28C12.3	1.66007
188932_at	D1054.8	D1054.8	D1054.8 /// dehydrogenase	1.65972
173884_at	C18B12.4	C18B12.4	C18B12.4 /// Zinc finger, C3HC4 type (RING finger)	1.65814
188168_at	R07G3.2	Lipase	R07G3.2 /// Lipase	1.65781
192629_s_at	F07C3.4	glo-4	Gut granule LOss /// guanine-nucleotide releasing factor	1.65772
185472_at	Y39B6A.2	pph-5	Protein PHosphatase	1.65767
175788_s_at	R10E9.1	msi-1	MuSashI (fly neural) family /// RNA binding protein	1.6571
180835_at	Y43F8B.1	Y43F8B.1	Y43F8B.1a	1.65709
191384_s_at	C14H10.1	C14H10.1	C14H10.1 /// Yeast YIL023C-like protein	1.65689
188622_at	C09G5.5	col-80	C09G5.5 /// collagen	1.65688
188494_s_at	F08B6.4	unc-87	UNCoordinated	1.65601
187215_at	C38C10.3	C38C10.3	C38C10.3	1.65565
182491_at	F53F4.13	F53F4.13	F53F4.13	1.65546
177930_at	Y7A5A.6	Y7A5A.6	Y7A5A.6	1.65539
172627_x_at	Y105C5A.12 /// Y105C5A.13	Y105C5A.12 /// Y105C5A.13	Y105C5A.13a /// Y105C5A.12	1.65523
191903_s_at	W03F11.4	W03F11.4	W03F11.4 /// protein-tyrosine phosphatase	1.65523
192333_at	F40F8.7	pqm-1	ParaQuat (Methylviologen) responsive /// Zinc finger, C2H2 type	1.65517
192051_at	Y71F9AL.4	Y71F9AL.4	Y71F9AL.4 /// protein-tyrosine phosphatase	1.65468
174069_at	F55C12.7	tag-234	Temporarily Assigned Gene name	1.65429
192316_at	F38E1.3	F38E1.3	F38E1.3 /// serine /threonine-protein kinase	1.65386
191707_at	F38H4.4	F38H4.4	F38H4.4 /// protein tyrosine phosphatase	1.65288
191379_at	B0302.5	B0302.5	B0302.5 /// tyrosine-protein kinase	1.65169
180936_at	ZC196.5	ZC196.5	ZC196.5	1.6516
186655_at	T28A11.16	T28A11.16	T28A11.16	1.65118
190359_at	C01G6.7	C01G6.7	C01G6.7 /// 4-coumarate-coA ligase	1.6501
193723_s_at	R03E9.1	mdl-1	MAD-Like /// human Max-interacting bHLH-Zip protein	1.64971
179698_at	F47B7.7	F47B7.7	F47B7.7	1.6492
177764_at	T11B7.2	T11B7.2	T11B7.2	1.64737
173008_s_at	K08A2.5	nhr-88	Nuclear Hormone Receptor family	1.64698
177318_at	M70.1	M70.1	M70.1	1.64614
172902_x_at	F36A4.10	col-34	COLlagen /// cuticular collagen	1.64576
178359_s_at	T28B8.1	T28B8.1	T28B8.1	1.64529
173550_at	F45D3.4	F45D3.4	F45D3.4a	1.64487
193497_at	F56H9.4	gpa-9	G Protein, Alpha subunit /// guanine nucleotide-binding protein	1.64433
177477_at	F58A3.4	F58A3.4	F58A3.4	1.64391
174454_s_at	Y54G2A.17	Y54G2A.17	Y54G2A.17a	1.64192
194059_at	F08A8.2	F08A8.2	F08A8.2 /// ACYL-COENZYME A OXIDASE, PEROXISOMAL (EC 1.3.3.6) (PALMITOYL-COA OXIDASE) (AOX)	1.64128
184396_at	C46H11.2	C46H11.2	C46H11.2	1.64088
177059_at	Y46C8AL.5	clec-72	C-type LECtin	1.64072
188345_s_at	F12F6.9	col-128	F12F6.9 /// collagen	1.6402
193285_s_at	F36D3.5 /// T08G3.7	F36D3.5 /// T08G3.7	F36D3.5 /// T08G3.7 /// Ank repeat, BRCA1 C Terminus (BRCT) domain /// Ank repeat	1.63981
181145_at	F40F12.3	F40F12.3	F40F12.3	1.63904
193843_s_at	F07A11.6	din-1	DAF-12 Interacting Protein	1.63817
187996_s_at	F28H7.3	F28H7.3	F28H7.3 /// lipase	1.638
185923_at	R01B10.3	R01B10.3	R01B10.3	1.63784
189108_at	C34B2.3	C34B2.3	C34B2.3 /// protein kinase	1.63708
183322_at	C06A12.3	C06A12.3	C06A12.3	1.63649
188507_s_at	F54E7.7	rcn-1	Regulator of CalciNeurin	1.63604
182856_at	F40C5.3	grl-27	GRound-Like (grd related)	1.63498
180618_at	F14D2.7	F14D2.7	F14D2.7	1.63401
194230_x_at	Y41C4A.16	col-95	Y41C4A.16 /// collagen	1.63367
175450_at	F56D5.6	F56D5.6	F56D5.6	1.63335
182091_s_at	T04A11.1 /// T04A11.4	T04A11.1 /// T04A11.4	T04A11.1 /// T04A11.4	1.63312
188934_at	H23N18.1	ugt-13	UDP-GlucuronosylTransferase /// 7TM chemoreceptor, ugt family	1.63309
172552_x_at	Y105C5A.3 /// Y105C5A.4 /// Y105C5A.5 /// Y105C5A.6 /// Y73F8A.8 /// Y73F8A.9	abu-5 /// pqn-76 /// pqn-78 /// pqn-79 /// pqn-90 /// pqn-91	Prion-like-(Q/N-rich)-domain-bearing protein /// Activated in Blocked Unfolded protein response	1.63126
183425_at	F35C8.5	F35C8.5	F35C8.5	1.63111
175294_s_at	T17H7.7	T17H7.7	T17H7.7	1.63051
192552_at	F42F12.2	zig-2	2 (Zwei) IG-domain protein /// IG-like C2-type domains	1.63041
175382_at	Y39A1A.9	Y39A1A.9	Y39A1A.9	1.62999
185955_at	C28C12.7	spp-10	SaPosin-like Protein family	1.62982
184438_at	T20D4.11	T20D4.11	T20D4.11	1.62849
189413_at	E03E2.1	cyp-43A1	CYtochrome P450 family /// cytochrome P450	1.62847
180866_at	T05H4.2	T05H4.2	T05H4.2	1.6281
176697_at	C52E2.4	C52E2.4	C52E2.4	1.62757
174102_at	---	clec-82	C-type LECtin	1.62721
177784_at	F07C6.3	F07C6.3	F07C6.3	1.62665
184562_at	C18A11.2	C18A11.2	C18A11.2	1.62622
187944_at	C18D1.3	flp-4	FMRF-Like Peptide /// FMRFamide-like peptide	1.62439
190329_at	C11E4.1	C11E4.1	C11E4.1 /// glutathione peroxidase	1.62407
174133_at	Y18H1A.1	Y18H1A.1	Y18H1A.1	1.62241
191766_s_at	F47B3.1 /// F47B3.6	F47B3.1 /// F47B3.6	F47B3.6 /// F47B3.1 /// protein-tyrosine phosphatase	1.62238
185556_at	C32E12.1	C32E12.1	C32E12.1	1.62198
193929_s_at	D2089.5	gbh-1	Gamma Butyrobetaine Hydroxylase /// gamma-butyrobetaine,2-oxoglutarate dioxygenase	1.62194
179318_at	F31D4.8	F31D4.8	F31D4.8	1.62133
190808_at	ZK507.3	ZK507.3	ZK507.3 /// Protein kinase domain	1.62117
192650_at	F09E10.3	dhs-25	DeHydrogenases, Short chain /// short-chain alcohol dehydrogenase	1.61986
182195_at	C08E3.9	C08E3.9	C08E3.9	1.61968
184688_at	Y49F6B.8	Y49F6B.8	Y49F6B.8	1.61933
172821_x_at	F52B11.4	col-133	COLlagen /// CUTICLE COLLAGEN 34	1.61716
189542_at	Y71F9AL.2	Y71F9AL.2	Y71F9AL.2 /// protein kinase	1.61667
172705_x_at	F57B1.3	col-159	F57B1.3 /// collagen	1.61666
172709_x_at	T06E4.4	col-147	T06E4.4 /// collagen	1.61602
176188_at	Y71D11A.1	cdh-12	CaDHerin family	1.61582
180312_at	F17C11.4	F17C11.4	F17C11.4	1.61376
184241_at	W01B11.1	W01B11.1	W01B11.1	1.61375
192163_at	ZK1193.1	col-19	COLlagen /// cuticular collagen	1.61317
183867_at	C45E5.4	C45E5.4	C45E5.4	1.61247
172385_x_at	F41G3.1	F41G3.1	F41G3.1	1.61244
186336_at	Y38H6C.15	Y38H6C.15	Y38H6C.15	1.61145
193049_at	F58G6.5	nhr-34	Nuclear Hormone Receptor family	1.61101
182357_at	Y43F8C.2	nlp-26	Neuropeptide-Like Protein	1.61052
183007_at	F59A7.5	F59A7.5	F59A7.5b	1.60919
184341_at	C35D10.8	C35D10.8	C35D10.8	1.60895
172481_x_at	C08F1.4	math-3	MATH (meprin-associated Traf homology) domain containing	1.60863
173515_s_at	Y87G2A.5	vrs-2	Valyl tRNA Synthetase	1.60822
180953_at	ZK131.11	ZK131.11	ZK131.11b	1.60745
184368_at	Y43E12A.2	Y43E12A.2	Y43E12A.2	1.60638
193475_s_at	C03G5.1	sdha-1	Succinate DeHydrogenase complex subunit A /// succinate dehydrogenase flavoprotein subunit	1.60579
180905_at	K02E11.5	K02E11.5	K02E11.5	1.60556
191020_at	T18D3.3	T18D3.3	T18D3.3 /// cobalt uptake like protein	1.60517
189999_at	F44C8.8	nhr-133	Nuclear Hormone Receptor family /// zinc finger protein	1.60399
189633_at	B0213.16	cyp-34A10	CYtochrome P450 family /// cytochrome P-450	1.60394
183750_at	T07E3.2	T07E3.2	T07E3.2	1.60369
190070_at	F23F1.6	F23F1.6	F23F1.6 /// amino acid permease	1.60271
187402_at	F53A9.9	F53A9.9	F53A9.9	1.60268
193572_at	C10G8.5	ncx-2	Na/Ca eXchangers	1.60133
185888_at	C24A11.1	C24A11.1	C24A11.1	1.60063
191669_at	T18D3.7	T18D3.7	T18D3.7 /// TSC-22 / dip / bun family	1.60054
184948_at	Y57G11B.2	Y57G11B.2	Y57G11B.2	1.60036
187304_s_at	C37C3.8	tag-253	Temporarily Assigned Gene name	1.5999
171901_x_at	W04C9.1	haf-4	HAlF transporter (PGP related) /// ABC transporter	1.59933
188221_at	F47G6.4	spe-15	defective SPErmatogenesis	1.59892
191762_at	F55F8.7	F55F8.7	F55F8.7 /// protein-tyrosine phosphatase	1.59789
174445_at	Y48G1C.5	Y48G1C.5	Y48G1C.5	1.59765
185393_s_at	Y47D3B.2	nlp-21	Neuropeptide-Like Protein	1.5962
187446_s_at	F15G9.1	F15G9.1	F15G9.1b	1.59459
193584_s_at	ZK520.5	cyn-2	CYclophyliN /// Peptidyl-prolyl cis-trans isomerases	1.5936
173274_s_at	W01F3.2	W01F3.2	W01F3.2	1.59328
175678_at	R13H8.1	daf-16	abnormal DAuer Formation	1.5924
180169_at	C54D2.2	C54D2.2	C54D2.2	1.59203
189900_at	B0454.6	B0454.6	B0454.6 /// amino acid permease	1.59106
190786_s_at	Y16B4A.2	Y16B4A.2	Y16B4A.2 /// serine carboxypeptidase	1.59091
185512_at	F35H10.2	F35H10.2	F35H10.2	1.59053
184397_s_at	C46H11.2	C46H11.2	C46H11.2	1.59043
175389_at	F53H4.4	---	---	1.5903
184853_at	C18A11.1	C18A11.1	C18A11.1	1.59008
181076_at	C53H9.2	C53H9.2	C53H9.2a	1.58968
180128_at	Y51H4A.8	Y51H4A.8	Y51H4A.8	1.58951
174580_at	C09G4.2	C09G4.2	C09G4.2c	1.58944
190100_at	R151.5	dpy-31	DumPY : shorter than wild-type	1.58896
181488_at	F36A2.14	F36A2.14	F36A2.14	1.58882
193084_s_at	T04C10.2	epn-1	EPsiN (endocytic protein) homolog	1.58839
188573_at	H17B01.2	col-70	H17B01.2 /// collagen	1.58823
179646_at	C18E9.8	C18E9.8	C18E9.8	1.5876
188734_at	ZK945.1	ZK945.1	ZK945.1 /// esterase	1.5876
188678_at	C09H5.7	C09H5.7	C09H5.7 /// phophatase	1.5875
172004_x_at	F08B6.4	unc-87	UNCoordinated	1.58725
178922_at	T28F4.5	T28F4.5	T28F4.5	1.58557
193825_at	C01C4.1	nlp-1	Neuropeptide-Like Protein /// A. californica buccalin precursor (weak)	1.58473
180959_s_at	F42F12.4	F42F12.4	F42F12.4	1.58389
173664_at	ZC13.4	mab-7	Male ABnormal	1.58288
188893_at	F54F3.4	F54F3.4	F54F3.4 /// dehydrogenase	1.58247
175995_at	ZK112.1	pcp-1	Prolyl Carboxy Peptidase like	1.58203
193837_at	C12C8.2	C12C8.2	C12C8.2 /// L-methionine-alpha-deamino-gamma-mercaptomethane lyase	1.58183
189362_at	F56H11.3	elo-7	fatty acid ELOngation /// Yeast GNS1 like	1.58155
192501_at	F54C8.1	F54C8.1	F54C8.1 /// 3-hydroxyacyl-CoA dehydrogenase	1.58009
186757_s_at	F42A8.1	F42A8.1	F42A8.1	1.57966
189191_at	R11E3.1	R11E3.1	R11E3.1 /// protein kinase	1.57933
188720_at	R09F10.1	R09F10.1	R09F10.1 /// peptidase	1.57882
181630_at	Y37D8A.5	Y37D8A.5	Y37D8A.5	1.57879
193686_at	F32A11.6	moe-3	See oma /// Zinc finger C-x8-C-x5-C-x3-H type (and similar).	1.57783
185573_at	T08A9.10	spp-6	SaPosin-like Protein family /// 7TM chemoreceptor, spp family	1.57735
171849_x_at	ZK525.1	flp-15	FMRF-Like Peptide	1.57722
190007_at	R186.6	R186.6	R186.6 /// Rhodanese-like domain	1.57711
183544_at	K03H6.4	K03H6.4	K03H6.4	1.57706
189720_s_at	W03C9.3	rab-7	RAB family /// ras related protein	1.57686
174627_at	F47A4.5	F47A4.5	F47A4.5 /// patatin domain and ankyrin-like domain	1.5768
178944_at	F45D3.2	F45D3.2	F45D3.2	1.57652
190604_at	T01C8.1	aak-2	AMP-Activated Kinase	1.57633
189941_at	C06G3.5	C06G3.5	C06G3.5a	1.57561
174862_at	W02C12.3	hlh-30	Helix Loop Helix	1.57517
184579_at	C04E12.4	C04E12.4	C04E12.4	1.57511
180177_at	C49G7.3	C49G7.3	C49G7.3	1.57509
177117_at	Y54E10A.4	fog-1	Feminization Of Germline	1.57496
190657_at	T21C9.6	T21C9.6	T21C9.6 /// pyruvate, water dikinase	1.57493
184129_at	C08F11.1	C08F11.1	C08F11.1	1.57408
179424_at	F27C8.4	spp-18	SaPosin-like Protein family	1.57303
193608_at	R09D1.12	R09D1.12	R09D1.12 /// tyrosine-protein kinase (KIN15/KIN16 subfamily)	1.57266
180962_s_at	T22H2.6	T22H2.6	T22H2.6a	1.57264
179053_at	T28F4.4	T28F4.4	T28F4.4	1.57261
190580_at	T09B4.6	T09B4.6	T09B4.6 /// SER/THR-protein kinase	1.5726
183744_at	F59A1.10	F59A1.10	F59A1.10	1.57237
175093_at	C26B9.7	C26B9.7	C26B9.7	1.5721
176637_s_at	C06H5.6	C06H5.6	C06H5.6	1.5717
190867_s_at	F01G10.8	daf-14	abnormal DAuer Formation /// Mouse MSMAD protein like	1.57099
177362_at	R102.10	R102.10	R102.10	1.57064
192959_at	F47A4.5	F47A4.5	F47A4.5 /// patatin domain and ankyrin-like domain	1.57055
183792_s_at	F34D10.2	F34D10.2	F34D10.2	1.57041
172427_x_at	B0213.3	nlp-28	Neuropeptide-Like Protein	1.57008
179078_s_at	F54C9.3	F54C9.3	F54C9.3	1.57
182252_s_at	K02A6.3	K02A6.3	K02A6.3b	1.56948
172565_x_at	C08E3.1 /// C08E3.13	C08E3.13	C08E3.13	1.5694
187170_at	F59B2.12	F59B2.12	F59B2.12	1.56814
193760_s_at	R12H7.5	skr-20	SKp1 Related (ubiquitin ligase complex component) /// RNA polymerase II elongation factor like	1.56792
175498_at	Y43E12A.2	Y43E12A.2	Y43E12A.2	1.56703
184289_at	F22H10.3	F22H10.3	F22H10.3	1.56621
173657_s_at	Y77E11A.15	col-106	COLlagen	1.56613
190970_s_at	Y106G6D.8	Y106G6D.8	Y106G6D.8	1.56583
183774_s_at	K12H6.9	K12H6.9	K12H6.9	1.56539
193013_at	T02E1.7	T02E1.7	T02E1.7 /// Yeast hypothetical protein YG5Y like	1.56502
184623_at	K01A2.10	K01A2.10	K01A2.10	1.56481
184547_at	K12C11.7	K12C11.3	K12C11.3	1.56376
171841_x_at	F58A4.7	hlh-11	Helix Loop Helix	1.56367
178995_at	C26E1.3	C26E1.3	C26E1.3	1.56293
178755_s_at	C25F9.5	C25F9.5	C25F9.5	1.56163
186304_at	F18F11.1	F18F11.1	F18F11.1	1.56162
188105_s_at	K07D8.1	mup-4	MUscle Positioning	1.56156
191483_at	F17C8.4	ras-2	R-RAS related /// Ras-like protein	1.56139
188378_s_at	D1037.3	ftn-2	D1037.3 /// ferritin	1.5611
172443_x_at	Y73F8A.8 /// Y73F8A.9	pqn-90 /// pqn-91	Prion-like-(Q/N-rich)-domain-bearing protein	1.56091
175512_s_at	C12C8.2	C12C8.2	C12C8.2 /// L-methionine-alpha-deamino-gamma-mercaptomethane lyase	1.56074
171982_x_at	F23B2.5	flp-1	FMRF-Like Peptide	1.56015
182783_at	C49A9.3	C49A9.3	C49A9.3	1.56003
194056_s_at	F35C5.5	clec-62	C-type LECtin	1.55977
174420_at	F29C6.1	F29C6.1	F29C6.1a	1.55955
177814_s_at	T11B7.5	T11B7.5	T11B7.5	1.55863
188389_at	B0024.2	col-150	B0024.2 /// collagen	1.55688
172475_x_at	B0222.7	col-145	COLlagen	1.55684
173099_at	Y37F4.5	Y37F4.5	Y37F4.5	1.55684
175225_at	Y54F10AM.8	Y54F10AM.8	Y54F10AM.8	1.55637
183956_at	C48E7.1	C48E7.1	C48E7.1	1.55553
194020_s_at	M176.7	kin-16	protein KINase /// tyrosine-protein kinase (KIN15/KIN16 subfamily) (2 domains)	1.5552
171986_x_at	T27E4.4	T27E4.4	T27E4.4	1.55518
193774_s_at	F55H12.1	snf-2	Sodium:Neurotransmitter symporter Family /// Na(+)/Cl(-)-dependent betain transporter	1.55435
189534_at	F55F3.2	F55F3.2	F55F3.2b /// carboxylesterase	1.55403
178713_at	D1046.5	D1046.5	D1046.5	1.55398
182029_at	K08A2.2	K08A2.2	K08A2.2	1.5538
172453_x_at	Y39B6A.30	Y39B6A.30	Y39B6A.30	1.55378
184875_at	H04M03.2	nspb-6	Nematode Specific Peptide family, group B /// nspb family	1.55234
181993_at	T10E9.6	T10E9.6	T10E9.6	1.55229
187199_at	C02B8.3	C02B8.3	C02B8.3	1.55222
179879_at	Y51H4A.5	Y51H4A.5	Y51H4A.5	1.55186
183036_at	F32B5.6	F32B5.6	F32B5.6d	1.5513
172196_x_at	K08C9.4	col-65	COLlagen	1.54949
179022_at	C50F4.1	C50F4.1	C50F4.1	1.5491
189813_at	R07E5.6	R07E5.6	R07E5.6 /// Coiled-coil protein	1.54883
188180_at	F49E10.3	flp-7	FMRF-Like Peptide	1.54863
186405_at	H34I24.1	H34I24.1	H34I24.1	1.54819
186494_s_at	C15H7.3 /// Y116A8C.37	C15H7.3 /// Y116A8C.37	C15H7.3 /// Y116A8C.37 /// Protein tyrosine phosphatase (non-receptor class)	1.5464
181972_at	W05E7.1	grd-3	GRounDhog (hedgehog-like family)	1.54605
177290_at	ZK20.1	ZK20.1	ZK20.1	1.54574
178629_at	ZK822.4	ZK822.4	ZK822.4	1.54542
172685_x_at	F07B7.11 /// F07B7.4 /// F45F2.12 /// K06C4.12 /// K06C4.4	his-20 /// his-22 /// his-52 /// his-54 /// his-8	HIStone /// histone H2B	1.54541
183010_s_at	C24B9.3	C24B9.3	C24B9.3a	1.54538
179753_at	F42C5.5	F42C5.5	F42C5.5	1.54519
193838_s_at	W04E12.6	clec-49	C-type LECtin /// Lectin C-type domain short and long forms (2 domains)	1.54473
184393_at	C33H5.13	C33H5.13	C33H5.13	1.54433
191713_at	K09F6.3	K09F6.3	K09F6.3 /// protein-tyrosine phosphatase	1.54411
177528_at	F15D3.6	F15D3.6	F15D3.6	1.54347
190032_s_at	C17G1.6	nas-37	Nematode AStacin protease	1.54262
191004_at	T01G6.6	nhr-212	Nuclear Hormone Receptor family /// nuclear hormone receptor	1.54247
183355_s_at	C05C12.3	gtl-1	Gon-Two Like (TRP subfamily)	1.54216
183603_at	F23B12.3 /// F23B12.4	F23B12.3 /// F23B12.4	F23B12.4 /// F23B12.3	1.54181
180920_s_at	ZK1037.6	ZK1037.6	ZK1037.6	1.54177
192404_at	C39E9.2	C39E9.2	C39E9.2 /// testis-specific protein TPX-1 like	1.54071
193574_at	C04F12.8	C04F12.8	C04F12.8 /// Dual specificity phosphatase, catalytic domain	1.54051
187860_s_at	F55C12.1	F55C12.1	F55C12.1d	1.54038
188060_s_at	ZK270.1	ptr-23	PaTched Related family	1.53994
189026_s_at	F32A7.5	F32A7.5	F32A7.5a	1.53965
179181_at	T27F6.4	T27F6.4	T27F6.4	1.53934
193226_at	T20B3.12	clec-26	C-type LECtin /// Lectin C-type domain short and long forms	1.53881
179251_at	T28C6.5	T28C6.5	T28C6.5	1.5388
186270_s_at	F53C3.12	F53C3.12	F53C3.12	1.53788
192187_s_at	M04F3.3 /// W09C3.1	M04F3.3 /// W09C3.1	M04F3.3 /// W09C3.1 /// protein kinase /// serine/threonine protein kinase	1.53775
181742_s_at	ZC328.3	ZC328.3	ZC328.3a	1.53673
178091_at	F47H4.8	F47H4.8	F47H4.8	1.53642
184128_s_at	Y45F3A.1	Y45F3A.1	Y45F3A.1	1.53619
182332_at	M03A8.2	M03A8.2	M03A8.2	1.53593
189003_s_at	K02D7.1	K02D7.1	K02D7.1 /// phosphorylase	1.53581
183388_at	F23B12.4	F23B12.4	F23B12.4	1.53541
183924_at	C18A3.7	C18A3.7	C18A3.7	1.53506
181050_at	C50C3.2	C50C3.2	C50C3.2 /// Spectrin alpha chain	1.53462
174897_at	R08D7.6	pde-2	PhosphoDiEsterase	1.53454
189731_at	F25C8.4	F25C8.4	F25C8.4 /// AMP-binding enzymes	1.53437
172622_x_at	W04E12.7	W04E12.7	W04E12.7	1.53425
174840_s_at	R03E9.3	abts-4	Anion/Bicarbonate TranSporter family	1.53416
175750_s_at	C31B8.8	C31B8.8	C31B8.8	1.53303
187929_s_at	F56F3.2	ndg-4	NorDiHydroGuaiaretic acid resistant	1.53301
193579_at	Y43C5B.2	Y43C5B.2	Y43C5B.2 /// Src homology domain 2, tyrosine-protein kinase	1.53196
172824_x_at	T10C6.11	his-4	HIStone /// histone H2B	1.53086
174922_at	Y105C5A.15	Y105C5A.15	Y105C5A.15	1.52999
178724_s_at	F54D5.3	F54D5.3	F54D5.3	1.52983
178918_at	T06D8.1	T06D8.1	T06D8.1a	1.52907
181987_at	T23B3.6	T23B3.6	T23B3.6	1.52889
187910_at	W08D2.4	fat-3	FATty acid desaturase	1.52853
178776_at	ZC334.2	ins-30	INSulin related	1.52851
176998_at	Y54G2A.19	Y54G2A.19	Y54G2A.19	1.5271
184746_at	F52F10.2	F52F10.2	F52F10.2	1.5269
185398_at	F21C10.8	pqn-31	Prion-like-(Q/N-rich)-domain-bearing protein	1.52688
171924_x_at	F08B6.4	unc-87	UNCoordinated	1.5267
176557_at	C52D10.11	flp-17	FMRF-Like Peptide	1.5265
173545_at	M03D4.6	M03D4.6	M03D4.6	1.52524
190609_at	ZK1098.6	ZK1098.6	ZK1098.6 /// Coiled coil protein	1.52504
183526_at	C14C6.5	C14C6.5	C14C6.5	1.52495
180212_at	C44B7.6	C44B7.6	C44B7.6b	1.52492
183848_at	F49E12.2	dod-23	Downstream Of DAF-16 (regulated by DAF-16)	1.52429
179691_at	F59F3.4	F59F3.4	F59F3.4	1.52428
181567_at	F10D11.3	F10D11.3	F10D11.3	1.52407
181579_at	Y43F4B.3	Y43F4B.1	Y43F4B.1	1.52398
183115_at	C34H4.2	C34H4.2	C34H4.2	1.52386
174783_s_at	Y69A2AR.19	Y69A2AR.19	Y69A2AR.19	1.52381
191742_s_at	H06O01.4 /// M05B5.1	H06O01.4 /// M05B5.1	H06O01.4 /// M05B5.1 /// protein-tyrosine phosphatase	1.52357
185042_at	Y46G5A.18	Y46G5A.18	Y46G5A.18	1.52296
178720_at	F08G2.4	F08G2.4	F08G2.4	1.52274
171746_x_at	F15G9.1	F15G9.1	F15G9.1b	1.52158
191156_at	C08B6.10	C08B6.10	C08B6.10 /// proline rich proteoglycan	1.52113
189564_s_at	B0238.1	B0238.1	B0238.1 /// carboxylesterase	1.52093
180410_at	Y39G8B.7	Y39G8B.7	Y39G8B.7	1.52078
172321_x_at	C03A7.14 /// C03A7.8	abu-7 /// abu-8	Activated in Blocked Unfolded protein response	1.52047
177870_at	C02F4.4	C02F4.4	C02F4.4	1.52007
193494_at	T28B8.2	ins-18	INSulin related /// insulin-like growth factor I like	1.51983
182754_at	C16B8.3	C16B8.3	C16B8.3	1.51969
175308_at	T01H8.5	gon-2	abnormal GONad development /// transient receptor protein	1.51911
181392_at	F23F1.5	F23F1.5	F23F1.5	1.51896
187901_s_at	ZC13.4	mab-7	Male ABnormal	1.51849
177455_s_at	W01A8.2 /// W01A8.8	---	---	1.51795
178723_at	F54D5.3	F54D5.3	F54D5.3	1.51761
172658_x_at	C03B8.1	C03B8.1	C03B8.1	1.51756
172585_x_at	Y105C5A.3 /// Y105C5A.5 /// Y105C5A.6 /// Y73F8A.9	pqn-76 /// pqn-78 /// pqn-79 /// pqn-91	Prion-like-(Q/N-rich)-domain-bearing protein	1.5175
175779_at	E01H11.1	pkc-2	Protein Kinase C	1.51715
189721_at	ZK1128.7	ZK1128.7	ZK1128.7 /// alpha-B-crystallin	1.51699
176972_at	Y105E8A.27	Y105E8A.27	Y105E8A.27	1.51678
188459_s_at	F28H1.2	cpn-3	F28H1.2 /// calponin	1.51646
189149_at	F26A1.3	F26A1.3	F26A1.3 /// Protein kinase	1.51567
183492_at	Y39A1A.9	Y39A1A.9	Y39A1A.9	1.51501
176425_s_at	Y105E8B.1	lev-11	LEVamisole resistant	1.515
181308_s_at	C37H5.9	nas-9	Nematode AStacin protease	1.51438
190916_at	C23G10.6	C23G10.6	C23G10.6 /// UDP-glucosyltransferase	1.51422
192901_s_at	C18B12.4	C18B12.4	C18B12.4 /// Zinc finger, C3HC4 type (RING finger)	1.51346
181139_at	F13G11.2	F13G11.2	F13G11.2	1.51338
178840_at	F46A9.2	F46A9.2	F46A9.2	1.5122
192308_s_at	T07F12.4	T07F12.4	T07F12.4 /// Serine/Threonine protein kinase	1.51202
188727_s_at	R31.2	R31.2	R31.2a	1.5119
176578_s_at	R07E4.6	kin-2	protein KINase	1.51172
179782_s_at	W01F3.1	W01F3.1	W01F3.1a	1.51002
178409_s_at	F58B3.3	lys-6	LYSozyme	1.5096
183275_at	F02C9.4	F02C9.4	F02C9.4	1.50929
176544_at	Y71G12B.4	Y71G12B.4	Y71G12B.4	1.50927
182457_at	T07E3.6	T07E3.6	T07E3.6a	1.50848
175356_s_at	F56A11.6	F56A11.6	F56A11.6	1.50748
186734_s_at	Y105C5B.28	gln-3	GLutamiNe synthetase (glutamate-ammonia ligase)	1.50743
189666_s_at	T08H10.1	T08H10.1	T08H10.1 /// aldose reductase	1.50647
180633_at	C53B7.7	C53B7.7	C53B7.7	1.50434
185528_at	ZK1193.3	ZK1193.3	ZK1193.3	1.50394
183230_at	R02E4.3	R02E4.3	R02E4.3	1.50385
172482_x_at	Y53F4A.2	Y53F4A.2	Y53F4A.2	1.50381
178369_at	C07B5.4	C07B5.4	C07B5.4a	1.50343
191494_s_at	ZK1320.9	ZK1320.9	ZK1320.9 /// acetate utilisation protein	1.5025
178177_at	F25H5.2	F25H5.2	F25H5.2	1.50215
175158_s_at	T12A7.6	T12A7.6	T12A7.6	1.502
181870_at	F56B3.1	col-103	COLlagen	1.50164
174936_s_at	C17D12.5	C17D12.5	C17D12.5	1.50163
184033_s_at	ZK250.5	math-47	MATH (meprin-associated Traf homology) domain containing	1.50138
190113_at	R57.1	R57.1	R57.1a	1.50122
184082_s_at	F38A5.6	F38A5.6	F38A5.6	1.50072
178715_at	C33G3.3	C33G3.3	C33G3.3	1.50065
Probe Set ID	Cosmid	Gene Symbol	Gene Title	opt-2 fold change
174628_s_at	H03E18.1	H03E18.1	H03E18.1	-1.50012
191617_at	T13H5.1	T13H5.1	T13H5.1b	-1.50023
173736_at	Y11D7A.12	Y11D7A.12	Y11D7A.12	-1.5003
175253_s_at	C01B4.7 /// Y19D10A.4	C01B4.7 /// Y19D10A.4	Y19D10A.4 /// C01B4.7	-1.50046
174597_at	F58A3.1	ldb-1	LIM domain Binding Protein	-1.50055
182155_at	F26F4.3	rom-1	RhOMboid (Drosophila) related	-1.50076
180632_at	F46H5.2	F46H5.2	F46H5.2a	-1.50133
190542_at	B0563.2	tsp-11	B0563.2 /// transpanin	-1.50191
176785_at	F53A10.2	F53A10.2	F53A10.2a	-1.5027
189859_s_at	T08D10.1	tag-295	Temporarily Assigned Gene name /// DNA binding protein	-1.50274
176336_at	Y71G12B.8	Y71G12B.8	Y71G12B.8	-1.50275
180173_at	Y62H9A.4	Y62H9A.4	Y62H9A.4	-1.50295
188381_s_at	Y53H1B.1	Y53H1B.1	Y53H1B.1 /// cuticlin	-1.50296
191989_at	F20D1.9	F20D1.9	F20D1.9 /// Mitochondrial carrier proteins	-1.50318
193847_at	F57C7.1	F57C7.1	F57C7.1a	-1.50338
185579_at	R09F10.8	R09F10.8	R09F10.8	-1.50354
188849_at	C56E6.2	C56E6.2	C56E6.2 /// GTP-binding	-1.50403
178593_at	F32A7.4	F32A7.4	F32A7.4	-1.50478
179851_at	Y37D8A.2	Y37D8A.2	Y37D8A.2	-1.50524
174516_at	F27D9.1	unc-18	UNCoordinated	-1.50551
193344_at	C44H4.3	sym-1	SYnthetic lethal with Mec /// Drosophila chaoptin protein like	-1.50624
179136_at	C45G3.5	C45G3.5	C45G3.5	-1.50756
177620_s_at	T24D1.3	T24D1.3	T24D1.3	-1.5076
189967_at	C06G3.6	C06G3.6	C06G3.6 /// zinc finger protein	-1.50803
192746_at	D2021.1	D2021.1	D2021.1 /// glucose repression mediator protein	-1.50815
190053_at	F52H2.2	aat-3	Amino Acid Transporter /// amino acid permease	-1.50839
182192_s_at	C24A1.3	C24A1.3	C24A1.3a	-1.50847
174117_at	C17E4.6	C17E4.6	C17E4.6 /// YL-1 protein like	-1.50888
191064_at	Y47H9C.5	dnj-27	DNaJ domain (prokaryotic heat shock protein)	-1.50908
176109_at	E01A2.2	E01A2.2	E01A2.2a	-1.50925
176754_at	C55B7.9	mdt-18	MeDiaTor	-1.50946
178762_at	F53A2.3	F53A2.3	F53A2.3	-1.50965
190120_at	K02B9.1	K02B9.1	K02B9.1 /// isocitrate lyase like	-1.50985
173804_s_at	T25E12.5	T25E12.5	T25E12.5 /// glycogenin	-1.51018
193915_s_at	F54B3.3	F54B3.3	F54B3.3 /// ATPases associated with various cellular activities (AAA)	-1.51048
184299_at	C41D11.1	C41D11.1	C41D11.1	-1.51051
193178_at	F54D5.1	pcs-1	PhytoChelatin Synthase	-1.51104
174860_at	M04G12.4	M04G12.4	M04G12.4b	-1.51212
173593_at	ZK546.17	cblc-1	CoBaLamin deficiency, C complementation group (human) homolog	-1.513
193262_at	F21F3.5	unc-38	UNCoordinated /// ligand-gated ionic channel	-1.51307
192140_at	C06B8.7	C06B8.7	C06B8.7 /// Human M130 antigen like protein	-1.51381
193647_s_at	F52A8.2	gpb-2	G Protein, Beta subunit /// guanine nucleotide-binding protein	-1.51399
179032_at	C08F8.3	C08F8.3	C08F8.3	-1.51462
173511_at	H37A05.1	H37A05.1	H37A05.1	-1.51476
177508_at	F48F7.6	F48F7.6	F48F7.6	-1.51493
190557_s_at	C50B6.2	nasp-2	NASP (human Nuclear Autoantigenic Sperm Protein) homolog /// histone binding protein	-1.51503
174968_at	W05H7.4	W05H7.4	W05H7.4e	-1.51541
178833_s_at	T12G3.6	T12G3.6	T12G3.6	-1.51621
174712_at	Y57G11C.24	eps-8	EPS (human endocytosis) related	-1.51671
185964_at	Y37D8A.19	Y37D8A.19	Y37D8A.19	-1.51688
187717_s_at	ZK1098.2	ZK1098.2	ZK1098.2	-1.51755
188680_at	C11G6.3	C11G6.3	C11G6.3 /// PHD-finger.	-1.51851
179294_at	F43D2.2	F43D2.2	F43D2.2	-1.5186
188279_at	F22B7.6	mucb /// polk-1	F22B7.6 /// mucb	-1.51877
174832_at	C46C11.1	C46C11.1	C46C11.1a	-1.51891
174804_at	T07D3.7	alg-2	Argonaute (plant)-Like Gene	-1.51893
176753_s_at	T10F2.3	ulp-1	Ubiquitin-Like Protease	-1.51904
185577_s_at	F19B10.9	sea-1	Signal Element on Autosome	-1.51925
174338_at	F08B1.1	---	---	-1.51983
190129_at	F07A5.5	sue-1	SUppressor of Elongation defect /// C2 domain	-1.51985
180097_at	T02C5.5	unc-2	UNCoordinated	-1.51998
174889_s_at	C02F5.1	knl-1	Kinetochore NuLl	-1.52103
175052_at	F55A12.9	pqn-44	Prion-like-(Q/N-rich)-domain-bearing protein	-1.52111
182161_at	C17E4.10	C17E4.10	C17E4.10	-1.52117
173590_at	F10E7.8	F10E7.8	F10E7.8	-1.52128
189774_at	C07D8.6	C07D8.6	C07D8.6 /// aldehyde reductase	-1.52135
174965_s_at	K02B9.1	K02B9.1	K02B9.1 /// isocitrate lyase like	-1.5214
176289_s_at	C26E6.9	set-2	SET (trithorax/polycomb) domain containing	-1.52164
188696_at	R05H5.3	R05H5.3	R05H5.3 /// thioredoxin	-1.5221
193195_at	Y75B8A.30	pph-4.1	Protein PHosphatase /// Ser/Thr protein phosphatase	-1.52218
175071_s_at	F48E3.6	F48E3.6	F48E3.6	-1.52253
174031_at	T26C11.6	ceh-21	T26C11.6 /// homeobox	-1.52281
181422_s_at	F52H2.7	F52H2.7	F52H2.7	-1.52298
187692_at	C05D10.2	C05D10.2	C05D10.2a	-1.52323
174964_at	K02B9.1	K02B9.1	K02B9.1 /// isocitrate lyase like	-1.52324
188625_at	C54G4.6	dod-18	Downstream Of DAF-16 (regulated by DAF-16) /// MAF protein	-1.5249
180058_s_at	C16H3.3	C16H3.3	C16H3.3a	-1.52506
173051_s_at	F22A3.6	F22A3.6	F22A3.6a	-1.52546
193098_at	ZC190.1	cln-3.3	human CLN (neuronal ceroid lipofuscinosis) related /// intergral membrane protein	-1.52567
176044_at	Y41D4B.16	Y41D4B.16	Y41D4B.16	-1.5258
178821_at	C34F6.4	hst-2	Heparan SulphoTransferase	-1.52605
190989_at	B0303.15	B0303.15	B0303.15 /// Ribosomal protein L11	-1.52607
175325_at	T28B4.1	T28B4.1	T28B4.1c	-1.52616
191313_at	K10C3.5	K10C3.5	K10C3.5a	-1.5263
176882_at	Y43B11AL.1	Y43B11AL.1	Y43B11AL.1	-1.52637
190548_at	Y18D10A.20	pfn-1	Y18D10A.20 /// Profilins	-1.52661
174129_at	F27D4.2	F27D4.2	F27D4.2	-1.52783
182815_at	T24C4.4	T24C4.4	T24C4.4	-1.52828
178830_at	B0001.1	B0001.1	B0001.1	-1.52856
193187_s_at	F57C12.4	mrp-2	Multidrug Resistance Protein family /// ATP-binding transport family	-1.5286
179516_at	W10C6.1	mat-2	Metaphase-to-Anaphase Transition defect	-1.52913
184711_at	C49G7.10	C49G7.10	C49G7.10	-1.52925
187384_s_at	C56G2.6 /// C56G2.7	C56G2.7 /// let-767	LEThal /// C56G2.7	-1.52937
185604_s_at	C44E4.1	C44E4.1	C44E4.1b	-1.52941
178795_at	F20G4.2	F20G4.2	F20G4.2	-1.52945
175811_s_at	F33H1.1	daf-19	abnormal DAuer Formation	-1.52946
184462_at	F46F11.7	F46F11.7	F46F11.7	-1.52988
193627_at	K02F2.2	K02F2.2	K02F2.2 /// S-adenosylhomocysteine hydrolase	-1.5304
191357_s_at	C34F11.9	dsh-1	DiSHevelled related	-1.53093
192304_s_at	T20F10.1	tag-181	Temporarily Assigned Gene name /// Protein kinase C terminal domain	-1.53148
174235_at	K02C4.4	ltd-1	Lim and Transglutaminase Domain /// LIM domain	-1.53166
192676_s_at	T04A8.14	emb-5	abnormal EMBroygenesis /// S1 RNA binding domain	-1.53201
179781_at	C09E7.4	C09E7.4	C09E7.4	-1.5322
173475_s_at	ZK637.13	ZK637.13	ZK637.13 /// Globin	-1.5323
191965_at	T05E11.3	T05E11.3	T05E11.3 /// endoplasmin precursor (GRP94)	-1.53247
172790_x_at	F02C12.5	cyp-13B1	CYtochrome P450 family	-1.53267
186361_at	C10G11.7	C10G11.7	C10G11.7	-1.53325
188876_s_at	F17C11.10	F17C11.10	F17C11.10 /// sepB domain	-1.53341
186090_s_at	Y71A12B.12	Y71A12B.12	Y71A12B.12a	-1.53398
174545_at	C09D8.1	ptp-3	Protein Tyrosine Phosphatase	-1.534
184377_at	Y48B6A.11	jmjd-2	JuMonJi (transcription factor) Domain protein	-1.53512
183519_at	F25B4.4	F25B4.4	F25B4.4	-1.53545
191718_s_at	C43C3.1	ifp-1	Intermediate Filament Protein, class E /// intermediate filament protein	-1.53616
175817_at	F48E3.1	gly-12	GLYcosylation related	-1.53666
173488_at	T05E7.5	T05E7.5	T05E7.5	-1.5368
193857_s_at	F09E8.3	msh-5	MSH (MutS Homolog) family /// Yeast DNA mismatch repair protein MSH5 like	-1.53683
185280_at	H43E16.1	H43E16.1	H43E16.1	-1.53701
185208_s_at	Y75B8A.16	Y75B8A.16	Y75B8A.16	-1.53733
193924_at	ZK455.7	pgp-3	P-GlycoProtein related /// multidrug resistance protein 3 (p-glycoprotein C)	-1.53736
178928_s_at	F39B2.8	F39B2.8	F39B2.8	-1.53739
192547_s_at	C06E7.3	C06E7.3	C06E7.3b	-1.53805
190456_at	E02H4.6	E02H4.6	E02H4.6 /// serine/threonine kinase	-1.53807
189641_at	F53F1.2	F53F1.2	F53F1.2 /// aldehyde reductase	-1.53819
172011_x_at	H28G03.2	H28G03.2	H28G03.2a	-1.53831
188250_at	D2023.7	col-158	D2023.7 /// collagen	-1.53853
185094_at	Y75B8A.17	gmn-1	GeMiNin homolog	-1.53854
187849_at	F55A12.9	pqn-44	Prion-like-(Q/N-rich)-domain-bearing protein	-1.53871
193989_at	M01F1.7	M01F1.7	M01F1.7 /// RETINAL DEGENERATION B PROTEIN (PROBABLE CALCIUM TRANSPORTER RDGB)	-1.53892
178267_at	T28D6.9	pen-2	Presenilin ENhancer (enhancer of sel-12(null))	-1.53917
179967_s_at	M01D1.8	fbxb-41	F-box B protein	-1.53938
188718_at	F52A8.4	F52A8.4	F52A8.4 /// globin like	-1.53959
181759_at	F22D3.2	F22D3.2	F22D3.2a	-1.53968
178718_at	T22A3.4	tag-237	Temporarily Assigned Gene name	-1.53973
188132_at	M110.1	col-76	M110.1 /// collagen	-1.53976
175680_at	F14D12.2	unc-97	UNCoordinated /// LIM domain containing protein	-1.54049
178140_s_at	R04D3.2	R04D3.2	R04D3.2	-1.54093
189009_s_at	F18E2.2	tag-167	Temporarily Assigned Gene name /// ABC transpoter	-1.54097
173654_at	C42D8.5	acn-1	ACE(angiotensin converting enzyme)-like Non-peptidase	-1.541
192908_s_at	Y106G6H.14	Y106G6H.14	Y106G6H.14 /// Src homology domain 3 ; Ank repeat	-1.54142
173317_s_at	C29F9.7	pat-4	Paralysed Arrest at Two-fold /// integrin-linked kinase	-1.54167
175564_s_at	C18A3.6	rab-3	RAB family	-1.54193
187590_at	C34E10.4	wrs-2	tryptophanyl (W) tRNA Synthetase	-1.54222
173010_at	T05A12.4	T05A12.4	T05A12.4a	-1.54275
178503_at	W02D9.6	W02D9.6	W02D9.6	-1.54326
187896_s_at	R06C7.7	lin-61	abnormal cell LINeage	-1.54373
179740_s_at	C23H3.1	egl-26	EGg Laying defective	-1.54373
187840_s_at	ZK1127.6 /// ZK1127.9	ZK1127.6 /// ZK1127.9	ZK1127.6 /// ZK1127.9a	-1.54429
191191_s_at	R06C1.1	hda-3	Histone DeAcetylase /// Histone deacetylase family	-1.54439
180254_s_at	F32D8.5	F32D8.5	F32D8.5b	-1.54454
178835_s_at	B0001.8	B0001.8	B0001.8	-1.54498
190189_at	K01C8.1	K01C8.1	K01C8.1 /// threonine dehydratase	-1.545
193246_s_at	C23F12.1	flna-1	FiLamiN (actin binding protein) Alpha	-1.54502
192494_s_at	B0273.4	unc-5	UNCoordinated	-1.54542
185827_at	Y62E10A.8	mau-8	MAternally affected Uncoordination	-1.54555
177710_s_at	C30H6.9	C30H6.9	C30H6.9	-1.54631
191378_at	T12G3.4	T12G3.4	T12G3.4 /// strictosidine synthase like	-1.54636
172357_x_at	C03G5.10 /// F42F12.10 /// F42F12.6 /// F42F12.8 /// F42F12.9	nspc-10 /// nspc-12 /// nspc-13 /// nspc-15 /// nspc-3	Nematode Specific Peptide family, group C /// nspc family	-1.54641
182720_s_at	K08B4.2	K08B4.2	K08B4.2	-1.54668
175675_s_at	F54B11.3	unc-84	UNCoordinated	-1.54695
176826_at	Y40B10A.2	Y40B10A.2	Y40B10A.2	-1.54773
188069_s_at	C25G4.5	dpy-26	DumPY : shorter than wild-type	-1.54822
193018_s_at	F59A2.3	F59A2.3	F59A2.3 /// Splicing factor-associated 32K chain	-1.54825
172713_x_at	C03G5.10 /// C03G5.11 /// C03G5.12 /// C03G5.13 /// C03G5.9 /// F42F12.10 /// F42F12.6 /// F42F12.8 /// F42F12.9	nspc-10 /// nspc-12 /// nspc-13 /// nspc-15 /// nspc-2 /// nspc-3 /// nspc-4 /// nspc-5 /// nspc-6	Nematode Specific Peptide family, group C /// nspc family	-1.54921
192879_s_at	ZK899.8	gap-2	GTPase Activating Protein family	-1.54927
190793_s_at	F47B10.1	F47B10.1	F47B10.1 /// succinate-CoA ligase	-1.54938
174143_at	VT23B5.2	VT23B5.2	VT23B5.2 /// FYVE zinc finger	-1.54995
180347_s_at	T13B5.8	T13B5.8	T13B5.8	-1.55043
189805_at	F13E6.6	rhgf-1	RHo Guanine nucleotide exchange Factor /// Tiam-1 like protein	-1.55068
190857_at	T02G5.7	T02G5.7	T02G5.7 /// acetoacetyl CoA thiolase	-1.55104
178366_at	T02G6.5	T02G6.5	T02G6.5	-1.55121
175599_s_at	F53G12.5	mex-3	Muscle EXcess	-1.55146
194232_x_at	ZK1151.1	vab-10	Variable ABnormal morphology	-1.5515
176660_s_at	B0207.12	avr-14	altered AVeRmectin sensitivity	-1.5516
189852_at	F26B1.2	F26B1.2	F26B1.2a	-1.55172
186086_s_at	C16E9.2	C16E9.2	C16E9.2a	-1.55177
190866_at	Y53C12A.4	Y53C12A.4	Y53C12A.4 /// Mouse MO25 protein like	-1.55238
176675_at	F43H9.4	F43H9.4	F43H9.4	-1.55239
194226_x_at	K01A2.8	mps-2	MiRP K channel accessory Subunit	-1.55245
174366_s_at	Y55F3C.7	Y55F3C.7	Y55F3C.7a	-1.55307
179250_at	F13E6.5	F13E6.5	F13E6.5	-1.55342
184720_at	ZK1127.4	ZK1127.4	ZK1127.4	-1.55374
177475_at	K05C4.7	K05C4.7	K05C4.7	-1.55408
191700_s_at	B0545.1	tpa-1	TPA (tetradecanoyl phorbol acetate) resistant	-1.55418
174411_s_at	T01H3.2	T01H3.2	T01H3.2	-1.5543
194092_s_at	C09H6.2	lin-10	abnormal cell LINeage	-1.5546
192176_s_at	C33B4.3	shn-1	SHaNk (SH3/ankyrin domain scaffold protein) related	-1.5551
193234_at	M05B5.4	M05B5.4	M05B5.4 /// phosphatidylcholine-sterol acyltransferase	-1.55515
172084_x_at	C39F7.2	C39F7.2	C39F7.2	-1.55533
190796_s_at	F59B8.2	F59B8.2	F59B8.2 /// isocitrate dehydrogenase	-1.55551
183635_s_at	C01G5.8	C01G5.8	C01G5.8	-1.55565
179274_at	T04F8.6	T04F8.6	T04F8.6	-1.55598
183614_at	Y39A1A.6	Y39A1A.6	Y39A1A.6	-1.55641
190256_s_at	C18H9.7	rpy-1	RaPsYn /// postsynaptic protein	-1.55663
171782_x_at	C17G1.7	C17G1.7	C17G1.7 /// cysteine synthase	-1.55669
192942_s_at	F11A10.3	mig-32	abnormal cell MIGration /// Zinc finger, C3HC4 type (RING finger)	-1.55709
172468_x_at	K01A2.8 /// K01A2.9	K01A2.9	K01A2.9	-1.55753
189740_at	F55D10.1	F55D10.1	F55D10.1 /// Alpha-mannosidase	-1.55765
193712_s_at	C14F11.6	C14F11.6	C14F11.6 /// DTDP-4-dehydrorhamnose 3,5-epimerase (RFBC gene)	-1.55783
180063_at	F08C6.3	tag-197	Temporarily Assigned Gene name	-1.5579
192039_s_at	F21D5.1	F21D5.1	F21D5.1 /// phosphoacetylglucosamine mutase	-1.55791
191142_s_at	ZK20.3	ZK20.3	ZK20.3 /// RAD23 protein homolog2 like	-1.55895
194234_x_at	Y62H9A.5	Y62H9A.5	Y62H9A.5	-1.559
176842_at	Y40G12A.1	ubh-3	UBiquitin C-terminal Hydrolase (family 1)	-1.55993
194248_x_at	Y39G10AR.18	Y39G10AR.18	Y39G10AR.18a	-1.55998
189923_s_at	R05F9.10	sgt-1	Small Glutamine-rich Tetratrico repeat protein /// TPR domain repeats	-1.56027
182578_at	T13C5.5	bca-1	Beta Carbonic Anhydrase	-1.56053
192922_s_at	F26E4.8	tba-1	TuBulin, Alpha /// TBA-2 tubulin alpha-2 chain	-1.56053
190843_s_at	T07A9.10	T07A9.10	T07A9.10 /// acetylcholine regulator	-1.56074
188684_s_at	K04G7.10	rnp-7	RNP (RRM RNA binding domain) containing /// SN-RNP U1	-1.56117
183775_at	C34G6.6	noah-1	NOmpA Homolog (Drosophila nompA: no mechanoreceptor potential A)	-1.56153
173219_s_at	R13F6.6	zak-1	mammalian ZAK kinase homolog	-1.56161
189269_at	C55B6.1	C55B6.1	C55B6.1a	-1.56211
175692_s_at	F14F3.1	vab-3	Variable ABnormal morphology	-1.5625
173898_at	B0403.4	tag-320	Temporarily Assigned Gene name /// protein disulfide-isomerase	-1.56252
190694_s_at	F56D12.1	alh-6	ALdehyde deHydrogenase	-1.56257
194194_x_at	Y44E3A.6	Y44E3A.6	Y44E3A.6a	-1.56327
187672_s_at	Y46G5A.27	pes-10	Patterned Expression Site	-1.56335
173122_s_at	T04B8.5	T04B8.5	T04B8.5b	-1.56359
191681_at	K08A8.2	sox-2	SOX (mammalian SRY box) family	-1.5646
191802_at	ZC506.3	pssy-1	PhosphatidylSerine SYnthase /// phosphatidylserine synthase I	-1.56533
193248_at	F29F11.4	twk-12	TWiK family of potassium channels /// potassium channel protein like	-1.56542
175421_at	---	kin-19	Protein KINase	-1.56619
174490_at	C04C11.2	C04C11.2	C04C11.2	-1.56628
185717_s_at	F21C10.7	F21C10.7	F21C10.7	-1.56671
179206_at	F58B4.3	F58B4.3	F58B4.3	-1.56685
187933_s_at	T21B6.1	dgn-1	DystroGlycaN	-1.56756
184428_at	K11H12.8	K11H12.8	K11H12.8a	-1.56775
178283_at	M04C9.3	M04C9.3	M04C9.3	-1.56787
172324_x_at	---	nspc-10 /// nspc-12 /// nspc-13 /// nspc-15 /// nspc-3	Nematode Specific Peptide family, group C	-1.56794
193275_at	F20D1.7	F20D1.7	F20D1.7 /// Leucine Rich Repeat (2 copies) (4 domains)	-1.56795
174541_at	---	---	Transcribed locus	-1.56839
175695_at	F54F2.2	---	---	-1.56866
189735_at	F52E1.7	hsp-17	Heat Shock Protein	-1.56878
191129_s_at	ZK1321.2	ZK1321.2	ZK1321.2c	-1.56975
188515_s_at	R151.7	R151.7	R151.7a	-1.56981
180770_at	F52C6.3	F52C6.3	F52C6.3	-1.57124
179853_at	R13F6.4	ten-1	TENeurin	-1.57133
181474_at	C44E4.5	C44E4.5	C44E4.5	-1.57134
174803_at	K09E2.4	rig-1	neuRonal IGCAM	-1.57179
180598_s_at	C35E7.2	C35E7.2	C35E7.2a	-1.57186
181715_s_at	T19B10.2	T19B10.2	T19B10.2	-1.57212
192207_at	F13H8.10	bpl-1	Biotin Protein Ligase	-1.57213
187459_at	B0416.1	B0416.1	B0416.1	-1.57246
193609_at	F48E3.3	F48E3.3	F48E3.3 /// killer toxin-resistance protein (S. cerevisiae)	-1.57247
174638_at	Y42H9B.2	rig-4	neuRonal IGCAM	-1.57288
189282_at	C06B3.3	cyp-35C1	CYtochrome P450 family /// cytochrome P450	-1.57298
175342_at	C35C5.4	---	---	-1.57337
176601_at	F41C6.1	unc-6	UNCoordinated	-1.57362
188879_s_at	F14F3.2	git-1	GIT1 (mammalian G-protein-coupled receptor kinase InTeractor 1) homolog /// ankyrin motif	-1.57426
179854_at	Y47D3A.2	fbxa-128	F-box A protein	-1.57468
193861_at	ZC21.2	trp-1	TRP (transient receptor potential) channel family	-1.57523
189940_at	ZC328.2	ZC328.2	ZC328.2 /// zinc finger protein	-1.5754
188399_s_at	Y105C5B.21	jac-1	Juxtamembrane domain-Associated Catenin	-1.57593
190362_at	T22C8.3	T22C8.3	T22C8.3 /// Zinc finger, C2H2 type	-1.57599
187006_at	C46H11.10	C46H11.10	C46H11.10b	-1.57646
175167_at	C40A11.6	C40A11.6	C40A11.6	-1.57678
185854_s_at	T10B11.9	T10B11.9	T10B11.9	-1.57709
175064_at	Y38C1AA.5	Y38C1AA.5	Y38C1AA.5b	-1.57728
188513_at	M142.1	unc-119	UNCoordinated	-1.57753
173889_s_at	R06C1.2	R06C1.2	R06C1.2 /// Polyprenyl synthetases	-1.57789
188329_at	ZC434.6	aph-2	Anterior PHarynx defective	-1.57826
179221_s_at	D1025.1	D1025.1	D1025.1	-1.5783
181132_s_at	F49F1.7	F49F1.7	F49F1.7	-1.57845
174818_at	T04D1.4	tag-192	T04D1.4 /// helicase	-1.57924
184876_at	T08E11.4	math-41	MATH (meprin-associated Traf homology) domain containing	-1.57977
172651_x_at	C03C10.5	C03C10.5	C03C10.5	-1.57993
193381_s_at	C09B8.7	pak-1	P21-Activated Kinase family	-1.57996
172541_x_at	K01A2.8	mps-2	MiRP K channel accessory Subunit	-1.58028
186199_at	F37C12.7	F37C12.7	F37C12.7	-1.58064
184282_s_at	Y59A8B.10	Y59A8B.10	Y59A8B.10	-1.58163
190487_at	F42G9.1	F42G9.1	F42G9.1a	-1.58163
186776_at	ZK673.3	ZK673.3	ZK673.3	-1.58246
183670_at	C18A3.1	C18A3.1	C18A3.1	-1.58273
189041_s_at	T21E8.1 /// T21E8.2	pgp-7	T21E8.1b /// T21E8.2 /// p-glycoprotein	-1.58286
179066_at	ZK792.8	ZK792.8	ZK792.8	-1.58298
190184_at	ZK822.3	nhx-9	Na/H eXchanger	-1.5833
173406_at	Y82E9BR.16	Y82E9BR.16	Y82E9BR.16a	-1.58414
184142_s_at	R04A9.2	R04A9.2	R04A9.2	-1.58422
174240_at	C34G6.6	noah-1	NOmpA Homolog (Drosophila nompA: no mechanoreceptor potential A)	-1.58442
176121_at	F44B9.2	F44B9.2	F44B9.2	-1.58455
175497_at	F56A11.3	efn-4	Eph(F)riN	-1.58527
180534_at	Y62H9A.6	Y62H9A.6	Y62H9A.6	-1.58533
175790_at	K08H2.6	hpl-1	HP1 Like (heterochromatin protein) /// murine modifier 2 protein like	-1.5858
175044_at	F22D3.2	F22D3.2	F22D3.2a	-1.58594
171981_x_at	---	---	Transcribed locus	-1.58644
184679_at	Y67A10A.7	Y67A10A.7	Y67A10A.7	-1.58727
194201_x_at	Y39E4A.2	ttm-1	Toxin-regulated Target of p38MAPK	-1.58748
189579_at	C37A2.4	cye-1	CYclin E	-1.58803
174547_at	F19H8.4	F19H8.4	F19H8.4	-1.58856
185767_at	H01M10.1	H01M10.1	H01M10.1	-1.58858
180039_at	Y54E5A.1	Y54E5A.1	Y54E5A.1	-1.58862
172526_x_at	K01A2.8	mps-2	MiRP K channel accessory Subunit	-1.58936
182310_at	K02B12.2	K02B12.2	K02B12.2	-1.59028
176620_at	K12H4.1	ceh-26	C.Elegans Homeobox	-1.59091
175062_at	F42A6.9	elks-1	mammalian ELKS/CAST/ERC/Rab6 interacting protein homolog	-1.59249
175484_s_at	C28G1.3	C28G1.3	C28G1.3 /// GTP-binding protein and M protein	-1.59263
174239_at	C27C12.3	---	---	-1.59293
176608_s_at	F54F2.2	zfp-1	Zinc Finger Protein	-1.59313
189792_s_at	T05E11.5	imp-2	IntraMembrane Protease (IMPAS) family /// Yeast YKK0 like	-1.594
193683_s_at	C47E8.7	unc-112	UNCoordinated /// mitogen inducible MIG-2 protein like	-1.59411
176227_s_at	Y71H2AM.15	Y71H2AM.15	Y71H2AM.15a	-1.59537
174576_at	C39E6.1	lon-2	LONg	-1.59539
175332_at	K11E4.4	pix-1 /// tag-207	PIX (PAK (p21-activated kinase) Interacting eXchange factor) homolog /// Src homology domain 3	-1.59561
188032_at	R07A4.2	R07A4.2	R07A4.2	-1.59589
183159_at	F09F9.2	F09F9.2	F09F9.2	-1.5961
188607_at	ZK1058.6	nit-1	ZK1058.6 /// Nitrilase	-1.59611
189237_at	C11E4.6	C11E4.6	C11E4.6 /// ankyrin repeats	-1.59612
173426_at	Y51H4A.3	rho-1	RHO (small G protein) family /// p21 ras-related rho (RhoA)	-1.59632
183266_at	K07A12.7	K07A12.7	K07A12.7	-1.59783
182864_at	C39F7.2	C39F7.2	C39F7.2	-1.59831
183549_at	C49A9.5	C49A9.5	C49A9.5	-1.59839
174570_s_at	R119.6	taf-4	TAF (TBP-associated transcription factor) family	-1.5984
187306_at	F37A4.3	F37A4.3	F37A4.3	-1.59841
190148_s_at	C56E6.6	C56E6.6	C56E6.6 /// leucine-rich repeats	-1.59916
174112_at	---	cogc-2	Conserved Oligomeric Golgi (COG) Component	-1.59939
187248_at	C03C10.6	C03C10.6	C03C10.6	-1.59954
174595_at	C06G1.4	ain-1	ALG-1 INteracting protein	-1.5996
184862_at	F16H11.3	F16H11.3	F16H11.3	-1.59968
171822_x_at	F33H1.2 /// T09F3.3	gpd-1 /// gpd-4	GPD (glyceraldehyde 3-phosphate dehydrogenase) /// glyceraldehyde 3-phosphate dehydrogenase 4 /// glyceraldehyde 3-phosphate dehydrogenase 1	-1.59993
182318_s_at	C36C9.1 /// F52D2.4	C36C9.1 /// gei-12	C36C9.1 /// GEX Interacting protein /// M. musculus T-cell activation protein TCA3	-1.60012
173912_at	F53C11.8	swan-1	Seven WD repeats, AN11 family /// Yeast hypothetical protein YPL247C like	-1.60031
192988_at	W02D3.5	lbp-6	Lipid Binding Protein /// fatty acid-binding protein	-1.60032
183238_s_at	W01C8.4	W01C8.4	W01C8.4b	-1.60061
174084_at	T07A9.12	T07A9.12	T07A9.12a	-1.60142
181478_s_at	F53B1.2	F53B1.2	F53B1.2	-1.60191
173461_at	M05B5.5	hlh-2	Helix Loop Helix	-1.60247
185477_s_at	AH9.3	AH9.3	AH9.3	-1.6025
173195_s_at	Y49F6B.4	smu-2	Suppressor of Mec and Unc defects	-1.60306
174032_s_at	F17E5.1	lin-2	abnormal cell LINeage	-1.60365
174766_at	Y105E8A.7	eat-18	EATing: abnormal pharyngeal pumping	-1.6043
184243_s_at	W01B11.3	W01B11.3	W01B11.3	-1.60435
174560_at	K02E10.8	syg-1	SYnaptoGenesis abnormal	-1.60439
176553_s_at	Y108G3AL.2	Y108G3AL.2	Y108G3AL.2	-1.60467
180204_at	F35E12.9	F35E12.9	F35E12.9a	-1.60494
175618_s_at	K02A4.1	bcat-1	Branched Chain AminoTransferase /// twt1 like protein	-1.60506
190020_at	T23F2.1	tag-249	T23F2.1 /// glycosyltransferase	-1.60536
189019_at	C31E10.7	C31E10.7	C31E10.7 /// cytochrome b5	-1.60539
182142_at	F28H1.1	F28H1.1	F28H1.1	-1.60548
176866_s_at	ZK616.4	ZK616.4	ZK616.4	-1.60572
189605_at	K08C7.3	K08C7.3	K08C7.3a /// laminin	-1.60674
185122_s_at	F42E11.2	F42E11.2	F42E11.2c	-1.60675
175368_at	F17E5.2	F17E5.2	F17E5.2 /// ADP/ATP carrier protein	-1.60706
177247_at	BE10.2	BE10.2	BE10.2	-1.60753
175106_at	F44E2.9	F44E2.9	F44E2.9	-1.6084
188455_at	ZK1307.5	sqv-8	SQuashed Vulva	-1.60855
193885_at	B0393.5	B0393.5	B0393.5 /// EGF-like aspartic acid and asparagine hydroxylation sites	-1.60877
176505_at	Y14H12A.1	Y14H12A.1	Y14H12A.1	-1.60917
177235_s_at	DH11.2	DH11.2	DH11.2	-1.60971
190922_s_at	F39B2.4	sur-2	SUppressor of activated let-60 Ras	-1.61
178464_at	R193.2	R193.2	R193.2	-1.61096
186096_at	C41G11.1	C41G11.1	C41G11.1a	-1.61155
179284_at	T28C6.3	T28C6.3	T28C6.3	-1.61157
185599_s_at	F02C12.5	cyp-13B1	CYtochrome P450 family	-1.61167
173827_at	K11C4.5	unc-68	UNCoordinated /// ryanodine receptor	-1.61172
185958_s_at	ZK546.17	cblc-1	CoBaLamin deficiency, C complementation group (human) homolog	-1.61173
183395_at	K09E2.4	rig-1	neuRonal IGCAM	-1.61178
192792_at	C54G10.3	pmp-3	Peroxisomal Membrane Protein related /// peroxisomal membrane protein (PMP70)	-1.61218
180576_at	F10C5.1	mat-3	Metaphase-to-Anaphase Transition defect	-1.61223
187646_s_at	C46C2.5	C46C2.5	C46C2.5	-1.61297
177935_at	T05F1.2	T05F1.2	T05F1.2	-1.61341
193058_at	C29E6.1	let-653	LEThal	-1.61438
186610_s_at	C17G10.4	cdc-14	Cell Division Cycle related	-1.61448
172018_x_at	C47E8.7	unc-112	UNCoordinated /// mitogen inducible MIG-2 protein like	-1.61452
174745_at	ZK1067.6	sym-2	SYnthetic lethal with Mec /// hnRNP F protein like	-1.6151
190276_at	ZK1067.6	sym-2	SYnthetic lethal with Mec /// hnRNP F protein like	-1.61516
183318_at	F23D12.5	F23D12.5	F23D12.5	-1.61541
187936_s_at	K07E12.1	dig-1	DIsplaced Gonad	-1.61554
171779_x_at	Y37E3.13	Y37E3.13	Y37E3.13	-1.6159
184744_at	F28E10.2	F28E10.2	F28E10.2	-1.61608
171993_x_at	W01G7.1	daf-5	abnormal DAuer Formation	-1.61637
182735_at	R11B5.1	tag-236	Temporarily Assigned Gene name	-1.61673
181399_at	ZK682.5	ZK682.5	ZK682.5	-1.61766
188697_at	T28C12.4	T28C12.4	T28C12.4b /// T28C12.5 /// esterase	-1.61786
179245_at	F57B1.6	F57B1.6	F57B1.6a	-1.619
173075_at	C48D5.2	ptp-1	Protein Tyrosine Phosphatase	-1.61944
173261_s_at	B0507.1	B0507.1	B0507.1	-1.61955
189274_s_at	T27C10.6	lrk-1	Leucine-rich repeats, Ras-like domain, Kinase /// Dictyostelium gene (GbpC) homolog	-1.61959
178234_at	F20C5.1	pme-3	Poly(ADP-ribose) Metabolism Enzyme	-1.61991
183962_at	R07C3.2	R07C3.2	R07C3.2	-1.62023
179840_at	F40F9.10	F40F9.10	F40F9.10	-1.62025
174217_at	F31A3.5	F31A3.5	F31A3.5	-1.6215
177700_at	K08D8.6	K08D8.6	K08D8.6	-1.62208
[truncated: 952 more rows]
